# Supplementary material for: Comprehensive development and validation of gene signature for predicting survival in patients with glioblastoma
Source: Front Genet. 2022 Aug 10;13:900911. doi: 10.3389/fgene.2022.900911 (PMC9399759; doi:10.3389/fgene.2022.900911)
Supplement: Supplementary file 1 [file Table2.XLSX]

## Sheet: CGGA693
Gene_id	HR	HR.95L	HR.95H	p-value
AAAS	1.01039	1.00016	1.02073	0.046487
AASS	1.01087	1.0023	1.0195	0.0127642
ABCB1	1.03114	1.00441	1.05857	0.0220956
ABCC9	1.08555	1.00421	1.17349	0.0388705
ABCD4	1.00944	1.00188	1.01707	0.0143175
ABCG2	1.01307	1.00047	1.02584	0.0420505
ABHD17B	1.02718	1.00288	1.05207	0.0281459
ABR	1.0053	1.00195	1.00866	0.00190058
ACAD11	1.03027	1.00984	1.05112	0.00351573
ACADVL	1.00125	1.00059	1.00191	0.000194991
ACBD7	1.01231	1.00091	1.02383	0.0341511
ACIN1	1.00366	1.00058	1.00674	0.0198681
ACOX3	1.04726	1.01218	1.08355	0.00789086
ACSBG1	1.00544	1.0009	1.01001	0.0189039
ACSL6	1.00768	1.00129	1.01411	0.0183363
ACSS1	1.01444	1.00319	1.02582	0.0117391
ADAMTS10	1.00863	1.00107	1.01625	0.025151
ADAMTS7	1.04525	1.00231	1.09004	0.0386492
ADAMTS9	1.03286	1.01258	1.05355	0.00139816
ADCY5	1.02658	1.00122	1.05258	0.0398467
ADCY6	1.01632	1.00185	1.031	0.0269471
ADCYAP1R1	1.0009	1.00011	1.00168	0.0254136
ADD1	1.00246	1.0004	1.00452	0.0191767
ADD3	1.00395	1.00102	1.00689	0.00826387
ADHFE1	1.02422	1.00721	1.04152	0.00511034
ADIPOR2	1.01171	1.00158	1.02194	0.0233339
AGAP6	1.03149	1.00605	1.05758	0.0149706
AGPAT6	1.01099	1.00162	1.02044	0.0213653
AHCYL1	1.00136	1.0001	1.00262	0.0346044
ALAD	1.00948	1.00162	1.0174	0.0180116
ALDH2	1.00186	1.00035	1.00337	0.0156531
ALDH5A1	1.01212	1.00013	1.02425	0.0475209
ALDH6A1	1.01556	1.00616	1.02506	0.00114546
ALPL	1.01699	1.00716	1.02692	0.000675697
AMER2	1.0067	1.00159	1.01184	0.0101796
AMOT	1.01171	1.00283	1.02067	0.00963485
AMT	1.01571	1.00382	1.02774	0.00946672
ANAPC2	1.00639	1.00034	1.01249	0.0384788
ANAPC4	1.04003	1.00208	1.07943	0.0384944
ANAPC7	1.02102	1.00236	1.04003	0.0271076
ANGPT4	2.18692	1.18759	4.02716	0.0120099
ANKRD20A4	1.10013	1.01372	1.19391	0.0222339
ANKRD52	1.04222	1.00605	1.0797	0.0217429
ANKS1B	1.0075	1.00235	1.01268	0.00424766
ANLN	1.00484	1.00002	1.0097	0.0491929
ANO8	1.00909	1.00185	1.01639	0.0137875
AP000322.53	2.76984	1.00138	7.66143	0.0496895
APBB3	1.00705	1.00162	1.01251	0.010855
APOLD1	1.01474	1.00257	1.02707	0.0174858
ARGLU1	1.00225	1.00012	1.00438	0.0383514
ARHGAP1	1.01531	1.00104	1.02979	0.0353765
ARHGAP17	1.03329	1.00128	1.06634	0.0414194
ARHGAP21	1.01002	1.00357	1.0165	0.00227951
ARHGAP28	1.21698	1.05945	1.39793	0.00549411
ARHGAP32	1.00565	1.0011	1.01022	0.0148225
ARHGAP33	1.00486	1.0003	1.00944	0.03679
ARHGAP5	1.01705	1.00399	1.03029	0.0103758
ARHGEF1	1.00518	1.00022	1.01016	0.0406502
ARHGEF10	1.03745	1.00505	1.0709	0.0231473
ARHGEF10L	1.00596	1.00023	1.01172	0.0414563
ARHGEF4	1.00254	1.00042	1.00467	0.018633
ARHGEF7	1.00659	1.00171	1.01149	0.00804507
ASIC3	1.02009	1.00767	1.03266	0.00146012
ASS1	1.00058	1.00019	1.00098	0.00388508
ASTN2	1.01487	1.00298	1.02691	0.0140756
ATF6B	1.00706	1.00153	1.01263	0.0123119
ATF7	1.0391	1.00003	1.07969	0.0498112
ATG16L2	1.01949	1.00532	1.03385	0.00687625
ATHL1	1.01173	1.00137	1.02221	0.0264022
ATN1	1.00537	1.00146	1.00929	0.00704001
ATP11A	1.03441	1.00879	1.06068	0.00820465
ATP1A2	1.00062	1.00023	1.00102	0.00194554
ATP1B2	1.00229	1.00056	1.00403	0.00938634
ATP2A3	1.01439	1.00493	1.02394	0.00280149
ATP2C1	1.01098	1.00019	1.02188	0.0460529
ATP7B	1.17603	1.03367	1.33799	0.013777
ATP8A1	1.01842	1.00468	1.03235	0.00844444
ATP9B	1.00212	1.00031	1.00393	0.0217266
AXIN2	1.03408	1.00489	1.06411	0.0217975
BACE1	1.00775	1.00033	1.01523	0.0405008
BAI1	1.00168	1.00041	1.00295	0.00959606
BAZ2B	1.01508	1.00493	1.02533	0.0035041
BCL11B	1.2517	1.04213	1.50341	0.0163359
BRD8	1.00725	1.00085	1.01368	0.026243
BTBD3	1.02083	1.00477	1.03714	0.0108402
BTNL9	1.04691	1.01595	1.07881	0.00276324
BZRAP1	1.00497	1.00027	1.00971	0.0384019
C11orf42	3.02808	1.56303	5.86635	0.00102465
C16orf46	1.19437	1.05837	1.34784	0.00397932
C16orf96	1.81891	1.0987	3.01124	0.0200226
C17orf85	1.03819	1.0143	1.06264	0.00160526
C1orf198	1.01073	1.00513	1.01637	0.000165705
C1orf95	1.02386	1.00492	1.04317	0.0133396
C20orf194	1.04094	1.00641	1.07665	0.0197264
C21orf91	1.04969	1.0052	1.09615	0.0281905
C4orf50	1.31157	1.01876	1.68854	0.0353679
C5	1.18866	1.03149	1.36979	0.0169239
CARNS1	1.002	1.00043	1.00357	0.0125035
CASC3	1.00761	1.00051	1.01477	0.0356314
CCDC130	1.01113	1.00202	1.02033	0.0165022
CCDC178	1.08959	1.03097	1.15154	0.00235716
CCDC81	1.13437	1.00776	1.27688	0.0367995
CCNL2	1.0038	1.00179	1.00581	0.000201506
CCP110	1.03361	1.01425	1.05334	0.000611684
CD1E	1.94363	1.02418	3.68851	0.0420467
CDC42BPB	1.02082	1.007	1.03484	0.00305026
CDK10	1.00674	1.00029	1.01323	0.0404537
CDK11A	1.01546	1.00753	1.02346	0.000126457
CDK17	1.03062	1.00486	1.05703	0.0195358
CDK5RAP3	1.00174	1.0002	1.00328	0.0271289
CDK9	1.004	1.00105	1.00695	0.00775642
CDKL5	1.1382	1.03817	1.24787	0.0058147
CEP290	1.08259	1.00891	1.16165	0.0273341
CEP44	1.06595	1.01168	1.12312	0.0165888
CEP85	1.05116	1.00399	1.10056	0.0331886
CES3	1.08554	1.01924	1.15615	0.0106893
CFTR	1.8571	1.12564	3.06387	0.0153805
CGN	1.0993	1.01798	1.18712	0.015763
CHKA	1.0142	1.00213	1.02641	0.0209886
CHKB-CPT1B	1.06096	1.00398	1.12117	0.0356449
CLASRP	1.00659	1.00153	1.01167	0.010625
CLCN6	1.05255	1.01532	1.09114	0.00530993
CLDN15	1.04487	1.00963	1.08134	0.0121496
CLIC5	1.11197	1.05203	1.17533	0.000174185
CLK2	1.01587	1.00549	1.02635	0.00265143
CLOCK	1.06295	1.01309	1.11526	0.012754
CNP	1.00054	1.00011	1.00097	0.0128865
CNTN1	1.00291	1.00022	1.00561	0.0341156
CNTN2	1.00434	1.0006	1.00809	0.022907
CNTRL	1.07661	1.00793	1.14998	0.0281832
COL11A1	1.00947	1.00197	1.01703	0.0132545
COQ10A	1.03096	1.00356	1.0591	0.0265287
CPNE2	1.00498	1.0004	1.00958	0.0328688
CPSF3L	1.00417	1.00109	1.00726	0.00791486
CPSF7	1.00885	1.00073	1.01704	0.0326734
CPT1B	1.01397	1.00162	1.02648	0.0265353
CPZ	1.0021	1.00081	1.00339	0.00142783
CREBZF	1.00589	1.00117	1.01064	0.014507
CRIPAK	1.13286	1.044	1.22927	0.00275974
CRTC2	1.02024	1.00139	1.03944	0.0352271
CTBP1	1.00107	1.0001	1.00204	0.0304037
CTD-3088G3.8	1.17538	1.01466	1.36155	0.0312392
CTNNA3	1.07507	1.00893	1.14555	0.0254537
CTNND2	1.00268	1.00001	1.00537	0.0495529
CTTN	1.00606	1.0019	1.01023	0.00422545
CUL4A	1.01849	1.00047	1.03683	0.0442918
CXXC1	1.00814	1.00239	1.01391	0.00543598
CYP27B1	1.02442	1.01082	1.03821	0.000403837
CYP2D6	1.0817	1.01751	1.14993	0.0118631
CYP7B1	1.11902	1.00611	1.24459	0.0382432
DAAM2	1.00118	1.00022	1.00215	0.0165726
DAB2IP	1.01672	1.00153	1.03214	0.0308431
DACH1	1.10935	1.00187	1.22837	0.0459535
DCLK1	1.00779	1.00172	1.01389	0.0117504
DDHD1	1.07183	1.01306	1.13402	0.015918
DDX31	1.07005	1.0037	1.14079	0.0381761
DDX39B	1.00179	1.00019	1.00339	0.028383
DENND4B	1.01376	1.00353	1.0241	0.0082899
DHRS2	1.02552	1.0001	1.05159	0.0490879
DIP2A	1.02242	1.00514	1.03999	0.0107918
DLG1	1.00909	1.00095	1.01729	0.0284567
DLG2	1.01525	1.00058	1.03014	0.0414965
DLGAP2	1.13604	1.02153	1.26338	0.0186264
DMPK	1.00459	1.00186	1.00733	0.000974558
DNAH1	1.10074	1.02747	1.17925	0.00631685
DNAJC27	1.15924	1.0174	1.32086	0.0264886
DNAJC6	1.00598	1.0021	1.00988	0.00251068
DOC2B	1.06574	1.00059	1.13512	0.0478806
DOCK5	1.03721	1.00216	1.07348	0.0372451
DOCK9	1.0107	1.00191	1.01957	0.0169544
DOK7	1.04298	1.00263	1.08497	0.0366014
DPH7	1.01368	1.00425	1.0232	0.00440013
DST	1.00203	1.00025	1.00381	0.0250317
DSTYK	1.05137	1.00147	1.10375	0.0434586
EDN1	1.06765	1.01859	1.11909	0.00638973
EFNB3	1.0061	1.00311	1.0091	6.19e-05
EIF2AK1	1.00694	1.00019	1.01372	0.0437545
EIF4G3	1.0067	1.00009	1.01335	0.0469556
ELAC2	1.03008	1.00186	1.0591	0.0365137
ELMO2	1.02464	1.00776	1.0418	0.00407679
ELOVL7	1.10145	1.01415	1.19626	0.0218141
EMC2	1.00662	1.00055	1.01272	0.0325396
ENO3	1.01663	1.00319	1.03025	0.0151429
EP400	1.10145	1.03516	1.17198	0.00227922
EPB41L2	1.0045	1.00097	1.00804	0.0123038
EPB41L5	1.0247	1.00552	1.04426	0.0113848
EPOR	1.03779	1.00276	1.07404	0.0342497
ERBB2IP	1.00946	1.00193	1.01703	0.0136736
ESPN	1.01527	1.00233	1.02837	0.0205341
EXOSC10	1.01185	1.00038	1.02344	0.0427528
EXPH5	1.18058	1.01535	1.37271	0.0309278
FADS2	1.00079	1.0002	1.00138	0.00870142
FAM106A	1.35711	1.03711	1.77584	0.0260477
FAM107B	1.00598	1.00015	1.01186	0.0445344
FAM156A	1.01884	1.0001	1.03792	0.048723
FAM160A2	1.02826	1.0038	1.05332	0.0233028
FAM160B2	1.01116	1.00094	1.02147	0.0322381
FAM161A	1.12578	1.00207	1.26476	0.0460616
FAM171A1	1.01116	1.00232	1.02007	0.013233
FAM182B	1.01605	1.00154	1.03078	0.0300692
FAM189A2	1.00655	1.00075	1.01238	0.0267092
FAM192A	1.00531	1.00036	1.01028	0.0354668
FAM193A	1.0186	1.0008	1.03671	0.0404932
FAM227A	1.19978	1.0598	1.35825	0.00400864
FAM65B	1.07043	1.00889	1.13572	0.0242527
FAT3	1.00343	1.00032	1.00655	0.0303916
FBXO7	1.00655	1.00076	1.01238	0.0266302
FGFR3	1.00252	1.00018	1.00487	0.035052
FHL1	1.00196	1.00015	1.00377	0.0341095
FIP1L1	1.00482	1.00094	1.00872	0.0148446
FKSG48	1.37653	1.05244	1.80042	0.0196427
FLII	1.00455	1.00044	1.00868	0.0300903
FMNL2	1.00801	1.00114	1.01493	0.022234
FNBP1	1.02498	1.00822	1.04202	0.00336169
FOXC2	1.03337	1.00911	1.0582	0.00675393
FOXF1	1.02916	1.01343	1.04513	0.000253871
FOXJ3	1.0298	1.00043	1.06004	0.0467244
FOXL1	1.01464	1.00425	1.02513	0.00562784
FOXN4	1.15477	1.01703	1.31116	0.0263864
FOXS1	1.01318	1.00336	1.02309	0.00838598
FRAS1	1.10784	1.01382	1.21059	0.0236203
FREM1	1.07515	1.02274	1.13025	0.00448861
FUS	1.00126	1.00015	1.00238	0.0261217
FUT9	1.05385	1.00503	1.10504	0.0302257
GAB1	1.01444	1.00096	1.02809	0.0357039
GABRB1	1.06744	1.01475	1.12287	0.0115081
GAPDH	1.00001	1	1.00001	0.00265269
GAREM	1.02393	1.00062	1.04778	0.0441539
GARNL3	1.02809	1.00608	1.05058	0.0120975
GATA2	1.02813	1.00845	1.04818	0.00489126
GATAD2B	1.06015	1.0023	1.12135	0.0413478
GCGR	1.00579	1.00234	1.00924	0.000974541
GDF7	1.12361	1.03312	1.22203	0.00651601
GDI2	1.00643	1.00169	1.01119	0.00781708
GEN1	1.12337	1.00171	1.25981	0.0466873
GFI1B	1.09393	1.01908	1.17427	0.0130367
GIPR	1.0674	1.00939	1.12875	0.0221472
GLCCI1	1.0025	1.00026	1.00475	0.0286364
GLI1	1.00099	1.00037	1.00161	0.00179405
GNAI1	1.01149	1.0023	1.02076	0.014176
GNAO1	1.00646	1.00217	1.01077	0.00315978
GNAQ	1.01857	1.0021	1.03532	0.0269398
GOLGA1	1.05313	1.00113	1.10783	0.0450931
GOLGB1	1.0476	1.01889	1.07712	0.00103778
GPAT2	1.02156	1.00606	1.0373	0.00624664
GPATCH8	1.03694	1.00402	1.07093	0.0275471
GPCPD1	1.0329	1.00716	1.05929	0.0119219
GPM6B	1.00099	1.00036	1.00161	0.00190666
GPR78	1.15472	1.05956	1.25842	0.00104352
GPR88	1.05451	1.00036	1.11159	0.0484533
GPS2	1.00998	1.00135	1.01869	0.0233169
GPSM1	1.00182	1.00024	1.0034	0.0240584
GPT2	1.00705	1.00093	1.01319	0.0237705
GSTT2B	1.04243	1.00425	1.08205	0.029037
HECW2	1.06451	1.00576	1.12669	0.0309222
HES4	1.00085	1.00019	1.00151	0.0110924
HGFAC	1.02371	1.00014	1.04782	0.048613
HIF3A	1.02237	1.00954	1.03535	0.000593096
HIPK2	1.00975	1.00423	1.01531	0.000523844
HMCN2	1.00948	1.00088	1.01816	0.0306512
HNRNPC	1.00134	1.0001	1.00258	0.0336703
HNRNPD	1.00219	1.00001	1.00437	0.0489415
HOOK2	1.00781	1.00079	1.01487	0.029135
HP1BP3	1.00194	1.00029	1.00358	0.0208524
HSD17B4	1.00279	1.00013	1.00545	0.0397452
HSPBAP1	1.07048	1.00077	1.14503	0.0474309
HUWE1	1.01324	1.00176	1.02486	0.0236261
ICA1	1.00634	1.0011	1.01162	0.0176864
ICA1L	1.02599	1.00387	1.04861	0.0210489
ID3	1.00066	1.00001	1.00131	0.0467225
ID4	1.00064	1.00002	1.00126	0.0414417
IDUA	1.01121	1.00252	1.01997	0.0113505
IKBKAP	1.0199	1.00282	1.03726	0.0221818
IKZF5	1.04424	1.00576	1.0842	0.0238258
IL17B	1.00647	1.00249	1.01048	0.00144147
IL17REL	1.52905	1.1396	2.0516	0.0046369
INMT	1.03406	1.00525	1.0637	0.0201536
INPPL1	1.00188	1.0001	1.00366	0.0389042
INTS3	1.0155	1.00397	1.02717	0.00831742
IP6K2	1.00476	1.00048	1.00907	0.0292792
ISL2	1.14811	1.01631	1.29701	0.0264174
ITGB6	1.09817	1.01604	1.18693	0.0182097
ITSN1	1.03091	1.00933	1.05296	0.0048069
IWS1	1.0336	1.00161	1.06662	0.0394045
JAKMIP3	1.11542	1.03951	1.19687	0.00238403
KANSL3	1.02745	1.00024	1.05541	0.0479827
KAT2A	1.00343	1.00064	1.00622	0.0159857
KAT6B	1.01208	1.00091	1.02337	0.0339597
KBTBD11	1.01725	1.00208	1.03265	0.0256794
KBTBD12	1.25871	1.00096	1.58283	0.0490517
KCNIP2	1.00228	1.00011	1.00446	0.0395935
KCNJ10	1.00635	1.00123	1.0115	0.0150146
KCNN3	1.0187	1.0059	1.03165	0.00407182
KCNT1	1.00464	1.00154	1.00774	0.00331064
KCNT2	1.09015	1.02458	1.15993	0.00638934
KCTD15	1.00959	1.00094	1.01832	0.0298041
KDM6A	1.09935	1.03211	1.17096	0.00326677
KIAA0368	1.02199	1.00515	1.0391	0.0102898
KIAA0753	1.09779	1.01919	1.18245	0.013835
KIAA1161	1.02828	1.00454	1.05258	0.0192597
KIAA1407	1.11232	1.04623	1.18258	0.000659167
KIF1A	1.00198	1.00096	1.003	0.000138403
KIF1B	1.00817	1.00199	1.01439	0.00953077
KIF27	1.10832	1.02028	1.20396	0.0148751
KLF2	1.00895	1.00099	1.01698	0.0274633
KLHL17	1.0302	1.00708	1.05386	0.0102059
KMT2A	1.02864	1.00856	1.04912	0.00498792
KMT2D	1.01858	1.00232	1.03511	0.0249701
KRT17	1.00085	1.00029	1.00141	0.00308803
LAMA5	1.00391	1.00136	1.00646	0.00264617
LANCL1	1.00675	1.0005	1.01303	0.0342351
LARP4B	1.03213	1.00075	1.0645	0.0447102
LCAT	1.00474	1.00208	1.0074	0.000464838
LCOR	1.06165	1.00025	1.12682	0.0490481
LEAP2	1.1191	1.01045	1.23943	0.0308081
LEF1	1.01473	1.00048	1.02919	0.0427681
LENG8	1.00333	1.0015	1.00516	0.00035413
LFNG	1.00243	1.00019	1.00467	0.0336776
LHFPL1	1.10835	1.02387	1.1998	0.0109828
LIMCH1	1.01255	1.00375	1.02142	0.00508464
LLGL1	1.00859	1.00091	1.01633	0.0282063
LPIN1	1.01935	1.00534	1.03356	0.0066539
LRRC55	1.01963	1.00665	1.03277	0.00294297
LRRC8A	1.0042	1.00021	1.00821	0.0390136
LRRC8C	1.18868	1.03609	1.36375	0.0136763
LSMEM1	1.1905	1.00195	1.41452	0.0474642
LSS	1.00301	1.00007	1.00597	0.0451098
LTBP4	1.00236	1.00056	1.00416	0.0100777
LYST	1.04366	1.00465	1.08419	0.027886
MACF1	1.00471	1.00047	1.00896	0.0292786
MAGEC3	1.44128	1.08275	1.91853	0.0122535
MAN2A2	1.00568	1.00061	1.01078	0.0279943
MAP3K12	1.01189	1.0009	1.02301	0.0339383
MAP4	1.00207	1.00022	1.00393	0.0280808
MAP4K4	1.00214	1.0002	1.00409	0.0309814
MAP7	1.01439	1.00342	1.02549	0.0100332
MAPK8IP3	1.00214	1.0004	1.00388	0.0159277
MAPRE2	1.0079	1.00032	1.01554	0.0411193
MAT2A	1.00119	1.00012	1.00226	0.029322
MAX	1.01524	1.00675	1.02381	0.000419535
MBP	1	1	1	0.00218258
MDC1	1.038	1.00369	1.07348	0.0296574
MDM1	1.00228	1.00024	1.00432	0.0288075
MED12	1.04436	1.01076	1.07907	0.00928908
MED17	1.02483	1.00089	1.04936	0.0420222
MED24	1.00643	1.00037	1.01253	0.0373946
MEGF6	1.01035	1.0006	1.02018	0.037391
METTL14	1.07828	1.00816	1.15328	0.0280279
METTL21B	1.00552	1.00037	1.01069	0.0357699
MINK1	1.00811	1.00281	1.01344	0.00265582
MMP11	1.00339	1.00119	1.0056	0.002529
MOBP	1.00126	1.00039	1.00212	0.00436742
MOG	1.00157	1.00013	1.00301	0.033014
MPDZ	1.0121	1.00173	1.02258	0.022071
MPHOSPH8	1.01448	1.00139	1.02775	0.0300865
MPP5	1.06434	1.00999	1.12163	0.0197299
MPRIP	1.00258	1.00006	1.0051	0.0445603
MRVI1	1.01418	1.00035	1.02821	0.0443919
MSANTD2	1.07081	1.01244	1.13254	0.016736
MSH2	1.05669	1.01482	1.10029	0.00751621
MSMP	1.00137	1.0006	1.00214	0.000520384
MST1	1.00442	1.00006	1.0088	0.0468588
MT-ATP8	1	1	1	9.47e-07
MTA1	1.00263	1.00116	1.0041	0.000437792
MTUS1	1.01125	1.00249	1.02009	0.0117394
MVB12B	1.00821	1.00187	1.01459	0.0110747
MXI1	1.00884	1.00198	1.01575	0.0114187
MYH15	1.30828	1.02436	1.67087	0.0313322
MYLK2	1.04134	1.00242	1.08178	0.0371448
MYO6	1.03476	1.00308	1.06744	0.0312814
MYRF	1.00528	1.00145	1.00912	0.0068136
N4BP2L2	1.00802	1.00017	1.01593	0.0452354
NAA25	1.06237	1.01788	1.1088	0.00556916
NAA35	1.05541	1.00724	1.10588	0.0236628
NALCN	1.00483	1.00038	1.00929	0.033325
NCOA1	1.01482	1.00168	1.02814	0.0269267
NCOA6	1.03943	1.00459	1.07547	0.0261878
NCOR1	1.01596	1.00258	1.02951	0.0192567
NDRG2	1.00028	1.00009	1.00047	0.00413608
NDUFS2	1.00928	1.00113	1.0175	0.0255337
NEMF	1.01296	1.00103	1.02503	0.0330943
NEO1	1.03026	1.00688	1.05417	0.0109025
NET1	1.01183	1.00235	1.02141	0.014345
NEURL4	1.007	1.00005	1.014	0.0485083
NF1	1.01073	1.00028	1.0213	0.0440984
NFE2L2	1.01322	1.00042	1.02618	0.0428414
NFXL1	1.14166	1.01991	1.27795	0.0213034
NKAIN4	1.00143	1.00015	1.00271	0.0280568
NKPD1	1.2254	1.04179	1.44138	0.0141181
NKTR	1.00827	1.00051	1.01609	0.0366775
NLGN2	1.00443	1.00022	1.00867	0.039284
NPDC1	1.00188	1.00031	1.00345	0.0189924
NPHP4	1.03767	1.00478	1.07165	0.0244513
NPIPB4	1.01184	1.00244	1.02134	0.0134972
NPIPB5	1.01163	1.00297	1.02036	0.00840702
NR4A1	1.00174	1.00002	1.00346	0.0473253
NR6A1	1.16522	1.00543	1.3504	0.0421546
NRBP2	1.00379	1.00062	1.00697	0.0190154
NSUN6	1.04435	1.00018	1.09047	0.049041
NT5C2	1.00979	1.00169	1.01796	0.0178008
NTRK2	1.00094	1.00018	1.00169	0.0148866
NUDT4	1.00743	1.00193	1.01297	0.00808958
NUP107	1.00225	1.0005	1.004	0.0118227
OLFM4	1.18398	1.06226	1.31963	0.00227825
OR7D2	1.95382	1.05713	3.6111	0.0325779
OSBPL11	1.0266	1.00481	1.04886	0.0164546
OSBPL1A	1.00885	1.00134	1.01641	0.0207911
OSGEP	1.01255	1.00148	1.02373	0.0261189
P2RX1	1.1423	1.05475	1.23712	0.00107525
P2RY14	1.28388	1.02601	1.60657	0.0289293
PABPC1L	1.00913	1.00148	1.01683	0.0191943
PABPN1	1.00426	1.0009	1.00762	0.0127873
PACS2	1.00402	1.00023	1.00782	0.0373839
PAN2	1.00683	1.0019	1.01178	0.00654508
PAN3	1.0371	1.00372	1.07159	0.0290588
PCBP2	1.00137	1.00011	1.00264	0.033708
PCDHA2	1.10602	1.03	1.18764	0.00554532
PCDHB2	1.02611	1.00017	1.05272	0.0485169
PCM1	1.01352	1.00048	1.02674	0.0421525
PCNT	1.01722	1.00575	1.02882	0.00317611
PCSK4	1.024	1.00346	1.04495	0.0217617
PCSK6	1.00528	1.00095	1.00963	0.0166915
PDCD1	1.07781	1.02809	1.12994	0.00187346
PDCD4	1.01075	1.00075	1.02085	0.0351242
PDE4C	1.10396	1.02715	1.18651	0.00718677
PDE4DIP	1.00155	1.00002	1.00308	0.0470022
PDE8A	1.0072	1.00139	1.01305	0.0151663
PDE8B	1.01407	1.00176	1.02654	0.0250069
PDGFB	1.00957	1.00292	1.01626	0.00470634
PDK4	1.0105	1.0021	1.01897	0.01418
PDS5B	1.06442	1.01677	1.11432	0.00755181
PEA15	1.00033	1.00012	1.00055	0.00264328
PER1	1.00392	1.00099	1.00685	0.00866036
PEX5L	1.01978	1.0075	1.0322	0.00152555
PFKP	1.00339	1.00017	1.00661	0.038868
PGAP2	1.01629	1.00086	1.03196	0.0384914
PHACTR1	1.01902	1.0039	1.03436	0.0135078
PHC1	1.00884	1.00066	1.01709	0.0340878
PHF2	1.03184	1.00879	1.05542	0.00655178
PHYHD1	1.00929	1.00058	1.01808	0.0364943
PIAS3	1.04182	1.01186	1.07267	0.00592824
PIEZO2	1.06975	1.0219	1.11984	0.00387741
PILRB	1.0083	1.00312	1.0135	0.00165882
PKN3	1.07108	1.00344	1.14327	0.0390845
PLCG1	1.00506	1.00183	1.00829	0.00211096
PLCH2	1.0049	1.00105	1.00876	0.0125508
PLD2	1.01584	1.00663	1.02514	0.000719741
PLEKHB1	1.00035	1.00005	1.00065	0.0201435
PLEKHH1	1.00413	1.0014	1.00687	0.00302914
PLIN4	1.17337	1.00816	1.36565	0.0389313
PLP1	1.00012	1.00004	1.0002	0.0030463
PLXNB1	1.00271	1.00115	1.00428	0.000645323
PLXNB3	1.00311	1.00024	1.00599	0.0336385
PNN	1.00801	1.00182	1.01423	0.0110838
PNPLA3	1.11096	1.03038	1.19785	0.00616584
POGZ	1.01262	1.00236	1.02298	0.0157568
POLK	1.06051	1.00119	1.12335	0.0454426
POMT1	1.00636	1.00157	1.01117	0.00922041
PPM1K	1.02573	1.00423	1.04768	0.0187267
PPP1R26	1.03942	1.0069	1.07299	0.0171374
PRDM2	1.00092	1.00003	1.00181	0.0424811
PRICKLE4	1.02607	1.0064	1.04612	0.0091701
PRKACB	1.00448	1.0006	1.00837	0.0236744
PRKRIP1	1.01273	1.00227	1.0233	0.016955
PROSER1	1.05839	1.0027	1.11717	0.0395994
PRPF39	1.04018	1.00775	1.07365	0.0147898
PRPF40B	1.03208	1.01204	1.05252	0.00160207
PRPF8	1.00635	1.0002	1.01254	0.0431214
PRRC2A	1.00379	1.0001	1.00749	0.0441388
PRRC2B	1.00356	1.00043	1.00671	0.0259127
PRSS33	1.11194	1.0075	1.2272	0.034987
PRUNE2	1.00625	1.00006	1.01248	0.0478528
PSEN1	1.00642	1.00056	1.01232	0.0318582
PTCH1	1.00818	1.00118	1.01524	0.0218878
PTCH2	1.07588	1.01035	1.14566	0.0225509
PTGR2	1.02979	1.00026	1.06019	0.0480213
PTMA	1.00062	1.00001	1.00123	0.0455194
PTPDC1	1.11218	1.03714	1.19265	0.00285199
PTPRD	1.01321	1.00611	1.02036	0.000253047
PTPRM	1.00935	1.00123	1.01754	0.0239164
PTPRT	1.0474	1.00634	1.09013	0.0232131
PXK	1.0087	1.00078	1.01667	0.0311605
QKI	1.00062	1.00007	1.00118	0.0274146
QSOX2	1.05721	1.02046	1.09528	0.00205437
RAB2B	1.02881	1.001	1.0574	0.0421884
RAB6C	1.34492	1.00027	1.80833	0.0497906
RABGAP1	1.00522	1.00202	1.00842	0.00136367
RAD52	1.03072	1.00406	1.05808	0.0236128
RAI1	1.0326	1.00777	1.05804	0.0097891
RALGDS	1.01019	1.00416	1.01626	0.000903111
RALGPS1	1.06256	1.0322	1.09382	4.1e-05
RAPGEF4	1.00643	1.00151	1.01138	0.0103702
RAPGEF5	1.01074	1.0028	1.01875	0.00790764
RASA2	1.06177	1.0013	1.12589	0.0451456
RASA4B	1.00381	1.0002	1.00743	0.0383043
RASGRF1	1.01989	1.00002	1.04015	0.0497981
RBM17	1.0067	1.00012	1.01333	0.0460388
RBM19	1.0227	1.00003	1.04587	0.0496438
RBM20	1.29434	1.12146	1.49386	0.000420159
RBM25	1.00926	1.00109	1.01749	0.0262705
RBM28	1.01617	1.00217	1.03036	0.0233981
RBM5	1.00374	1.00046	1.00704	0.0255147
RCBTB1	1.02491	1.00203	1.04832	0.032697
RCOR3	1.02657	1.00142	1.05235	0.0382768
RFX4	1.00881	1.00049	1.0172	0.0379178
RGL2	1.00682	1.00164	1.01203	0.00979769
RGPD1	1.61969	1.12407	2.33383	0.00966637
RGS11	1.00598	1.00144	1.01055	0.00975141
RGS12	1.0039	1.00061	1.00721	0.0203315
RHOBTB1	1.16222	1.04462	1.29306	0.00574679
RHPN1	1.00713	1.00267	1.01161	0.00170906
RNF141	1.01232	1.00103	1.02373	0.032326
RNF38	1.03597	1.00346	1.06955	0.0298603
RNF44	1.01627	1.00246	1.03028	0.0208177
RP1-317E23.6	1.7401	1.11459	2.71665	0.0147983
RP11-106M3.2	1.09785	1.01243	1.19048	0.0238986
RP11-231C14.4	1.02722	1.00577	1.04913	0.0126252
RP11-248J23.6	1.79459	1.16709	2.7595	0.00772669
RP11-468E2.2	1.78164	1.08482	2.92604	0.0225127
RP11-793H13.10	1.0955	1.034	1.16065	0.00197258
RP5-966M1.6	1.15686	1.03826	1.289	0.00828249
RPL13	1.00001	1	1.00001	0.0233952
RPL36A-HNRNPH2	1.24565	1.01978	1.52155	0.0314079
RPS21	1	1	1	0.0284417
RPS6	1.00022	1.00002	1.00043	0.0355389
RPS6KC1	1.00729	1.00009	1.01453	0.0471212
RSRC2	1.01209	1.00211	1.02218	0.0174969
RTEL1-TNFRSF6B	1.04669	1.00423	1.09095	0.0308
RUFY3	1.00691	1.00101	1.01285	0.0216118
RUNDC3B	1.05461	1.003	1.10888	0.0378227
RXRA	1.01817	1.00335	1.03321	0.0160818
S100A3	1.0046	1.00173	1.00747	0.00163582
SAFB	1.00648	1.00084	1.01216	0.0242579
SAFB2	1.00415	1.00101	1.00731	0.00950502
SAMD11	1.00966	1.00104	1.01836	0.0279436
SAMD8	1.0308	1.00013	1.06241	0.0490139
SCAF4	1.07046	1.00369	1.14166	0.03825
SCAI	1.10271	1.00404	1.21108	0.0409218
SCARB1	1.0089	1.00197	1.01588	0.0117538
SCD	1.00112	1.00029	1.00194	0.0082655
SCN4A	1.02063	1.00104	1.04061	0.0388992
SCNN1D	1.00663	1.00054	1.01276	0.0326813
SCUBE3	1.01566	1.00632	1.02509	0.000980153
SDR39U1	1.00377	1.00066	1.00688	0.0175173
SEC24B	1.07776	1.003	1.1581	0.0411858
SEC31B	1.02157	1.00255	1.04096	0.0260847
SECISBP2	1.03015	1.00937	1.05135	0.00426704
SECISBP2L	1.01593	1.00252	1.02953	0.0197337
SEMA3G	1.0453	1.01028	1.08153	0.010818
SEMA4D	1.00531	1.0003	1.01034	0.0375638
SEMA6A	1.01829	1.00643	1.03028	0.00242276
SEPHS1	1.00678	1.00148	1.01211	0.0121282
SET	1.00257	1.00047	1.00468	0.0164643
SF1	1.00295	1.00043	1.00548	0.0218331
SFSWAP	1.01847	1.00531	1.03179	0.00581316
SGK3	1.0281	1.00501	1.05171	0.0167902
SGSM2	1.00429	1.00151	1.00708	0.00248011
SH2B1	1.00855	1.00008	1.01709	0.0479206
SH3TC2	1.07895	1.0247	1.13607	0.00388856
SH3YL1	1.01212	1.0001	1.02429	0.0481754
SHANK2	1.01786	1.00116	1.03484	0.0359823
SHC2	1.00466	1.00155	1.00778	0.00330013
SIK3	1.03036	1.00932	1.05184	0.00449512
SLC22A8	1.45528	1.06673	1.98534	0.017903
SLC25A29	1.00453	1.00103	1.00805	0.0111269
SLC25A34	1.09631	1.01523	1.18386	0.018996
SLC25A35	1.11953	1.04878	1.19505	0.000699595
SLC26A1	1.05385	1.00184	1.10857	0.0422565
SLC26A10	1.00562	1.00154	1.00971	0.00687046
SLC35E2B	1.01363	1.00178	1.02562	0.024023
SLC35E3	1.01436	1.00059	1.02832	0.0408355
SLC36A1	1.08768	1.01911	1.16086	0.0114123
SLC39A10	1.0147	1.00088	1.02872	0.0369567
SLC44A2	1.00624	1.00163	1.01086	0.00785056
SLC6A20	1.28215	1.11666	1.47217	0.000423796
SLC6A8	1.00452	1.00055	1.00851	0.0256738
SLCO1A2	1.01658	1.00303	1.03032	0.016313
SMC5	1.05469	1.00389	1.10806	0.0345113
SMC6	1.0716	1.02182	1.1238	0.00438026
SMPD4	1.03491	1.01455	1.05567	0.000712361
SMPDL3B	1.24809	1.04135	1.49588	0.0164613
SNED1	1.01212	1.00427	1.02002	0.00240879
SNRNP70	1.00063	1.00006	1.0012	0.0292642
SNTG2	1.11009	1.02448	1.20285	0.0107539
SNX19	1.01788	1.00097	1.03507	0.0380799
SNX27	1.02679	1.00341	1.0507	0.0244414
SNX30	1.08541	1.02087	1.15403	0.00878829
SORL1	1.00267	1.00006	1.00528	0.0449148
SOSTDC1	1.02379	1.00736	1.0405	0.00440144
SOX18	1.00272	1.00079	1.00466	0.00570906
SPEN	1.03129	1.00861	1.05447	0.00660502
SPIN1	1.0208	1.00941	1.03231	0.00032371
SRPK2	1.0105	1.00248	1.01857	0.0101389
SRRM1	1.01056	1.00329	1.01789	0.00435437
SRRT	1.0076	1.00194	1.0133	0.00847768
SRSF4	1.00949	1.00185	1.01717	0.0147522
SRSF5	1.00071	1.00003	1.00139	0.0408338
SRSF6	1.00562	1.00103	1.01024	0.0163151
SSTR2	1.03068	1.00058	1.0617	0.0456975
ST18	1.01217	1.00089	1.02358	0.0343093
ST6GAL2	1.00805	1.00233	1.0138	0.00577834
STAM	1.05561	1.01114	1.10203	0.0137163
STARD9	1.12525	1.0355	1.22278	0.00539628
STK36	1.00594	1.00001	1.0119	0.0496104
STOX2	1.06482	1.00523	1.12793	0.0325527
STRN	1.05701	1.00659	1.10995	0.0261933
STX16	1.0147	1.00464	1.02486	0.00408112
SUDS3	1.11831	1.04868	1.19257	0.000652158
SULT1A4	1.10547	1.02986	1.18664	0.00553762
SUOX	1.03467	1.00273	1.06762	0.0331236
SYN3	1.01536	1.00031	1.03064	0.0454132
TACC1	1.01373	1.00288	1.0247	0.0130228
TAF15	1.00534	1.00085	1.00984	0.0197078
TAF1C	1.00538	1.00071	1.01008	0.023872
TAS2R10	2.60299	1.22062	5.55093	0.0132892
TAZ	1.01179	1.00039	1.02333	0.0425994
TBC1D3	1.03039	1.00731	1.054	0.00960043
TBC1D3G	1.04794	1.00448	1.09328	0.0302388
TBC1D9B	1.0073	1.00006	1.01459	0.0481283
TBX3	1.1213	1.0329	1.21726	0.00628435
TCEA2	1.00133	1.00054	1.00213	0.000995909
TCF7	1.03008	1.00996	1.0506	0.00322902
TCHP	1.03338	1.00207	1.06567	0.0364478
TDGF1	1.09168	1.02967	1.15742	0.00328365
TDRP	1.04051	1.00993	1.07201	0.00907315
TENM3	1.01311	1.00007	1.02632	0.0488314
TJAP1	1.01959	1.00226	1.03722	0.026537
TJP1	1.00944	1.00226	1.01667	0.00993223
TJP2	1.00305	1.0001	1.006	0.0426042
TLR4	1.03045	1.00207	1.05963	0.0352758
TMCC3	1.06072	1.00987	1.11412	0.0186707
TMEM135	1.03251	1.00907	1.05649	0.00631113
TMEM175	1.00673	1.00129	1.01219	0.0152051
TMEM245	1.02469	1.00181	1.04808	0.0342564
TMEM253	1.10414	1.03699	1.17564	0.00197153
TMEM259	1.00226	1.00053	1.00399	0.0104322
TMEM63A	1.00466	1.00138	1.00796	0.00531846
TNRC6A	1.02085	1.00213	1.03991	0.0288825
TNXB	1.01712	1.00677	1.02758	0.00114636
TOM1L2	1.01059	1.00316	1.01809	0.00517598
TPPP	1.00466	1.00099	1.00834	0.0128105
TPR	1.02688	1.00493	1.0493	0.0161203
TRABD2B	1.21894	1.04309	1.42443	0.0127473
TRIM2	1.0084	1.00175	1.01509	0.0131702
TRMT10B	1.06876	1.0061	1.13533	0.0309913
TRMT11	1.04559	1.00184	1.09126	0.0409234
TRPC3	1.20826	1.01389	1.43989	0.0345038
TRPV6	1.01544	1.00559	1.02538	0.00206783
TSC1	1.0634	1.02398	1.10435	0.0014263
TSC2	1.00397	1.00005	1.00791	0.0473195
TSPEAR	1.1529	1.05709	1.25739	0.00130774
TSTD2	1.03954	1.00134	1.0792	0.0423386
TTLL3	1.01001	1.00255	1.01751	0.00840732
TTLL4	1.02496	1.01041	1.03972	0.000728003
TTLL7	1.01681	1.00308	1.03073	0.0162454
TTYH2	1.00518	1.00218	1.0082	0.000718048
TUBB4A	1.00064	1.00006	1.00123	0.0305085
TUBGCP3	1.03229	1.0089	1.05622	0.00656421
TUFM	1.00363	1.00013	1.00714	0.0419723
TXNIP	1.00369	1.00075	1.00664	0.0137297
UCKL1	1.01746	1.00318	1.03195	0.0164103
UGT8	1.00673	1.00034	1.01316	0.0388636
ULK1	1.0194	1.00339	1.03567	0.0173909
ULK2	1.03933	1.01306	1.06628	0.00313916
ULK3	1.0142	1.00634	1.02211	0.000379569
UPF3A	1.00604	1.00067	1.01145	0.0275259
USP35	1.03447	1.00276	1.06719	0.0328811
USP46	1.03202	1.00839	1.05621	0.00766439
USP54	1.00381	1.00041	1.00723	0.0281012
UTS2R	1.0636	1.00637	1.12409	0.0289014
UVRAG	1.08592	1.00306	1.17562	0.0418054
UVSSA	1.02542	1.00159	1.04983	0.0364168
VPS13C	1.0217	1.00123	1.04258	0.0375805
VPS52	1.0176	1.00627	1.02905	0.00225671
VWCE	1.02323	1.00664	1.0401	0.00590439
VWDE	2.02165	1.04574	3.90827	0.0363528
WASF3	1.00913	1.00074	1.01759	0.0328263
WDFY2	1.12334	1.02759	1.22802	0.0105091
WDFY3	1.01479	1.00147	1.02829	0.0294745
WDR19	1.01963	1.00184	1.03774	0.030458
WDR27	1.01661	1.00127	1.03219	0.0336642
WDR35	1.05957	1.00238	1.12003	0.0409565
WDR59	1.02264	1.00313	1.04253	0.0227556
WNK1	1.00709	1.00103	1.01318	0.0218256
WNK2	1.01131	1.00093	1.02179	0.032598
XPO1	1.00665	1.00023	1.01311	0.0424429
YLPM1	1.02712	1.00486	1.04987	0.0166674
YWHAE	1.00039	1.00001	1.00076	0.0422876
ZBTB34	1.2654	1.00684	1.59035	0.0435476
ZBTB43	1.00966	1.00198	1.01739	0.0135517
ZBTB44	1.01149	1.00021	1.0229	0.0457855
ZBTB5	1.07201	1.00098	1.14807	0.0468054
ZC3H13	1.04583	1.01841	1.07399	0.000948224
ZC3H8	1.08432	1.00914	1.1651	0.0272346
ZCCHC11	1.01835	1.00555	1.03131	0.00483675
ZCCHC8	1.09297	1.03888	1.14988	0.000597269
ZDHHC17	1.01857	1.0038	1.03355	0.0135411
ZFAND5	1.00565	1.00194	1.00937	0.00278633
ZFP3	1.11301	1.00775	1.22926	0.0346575
ZHX2	1.02046	1.00034	1.041	0.0462689
ZIM2	1.16201	1.00802	1.33952	0.0384371
ZMYND11	1.01166	1.00328	1.02011	0.00630818
ZNF208	1.02826	1.01121	1.04559	0.00108884
ZNF221	1.20179	1.03607	1.39402	0.0151802
ZNF334	1.06404	1.00713	1.12418	0.0268904
ZNF33A	1.10497	1.00869	1.21043	0.0318787
ZNF350	1.13726	1.02285	1.26446	0.0174243
ZNF384	1.01336	1.00123	1.02563	0.0308235
ZNF404	1.0633	1.01564	1.11319	0.00870409
ZNF471	1.08758	1.01567	1.16458	0.0161552
ZNF518A	1.10305	1.00789	1.2072	0.0331191
ZNF534	1.38048	1.01185	1.8834	0.0419213
ZNF536	1.03358	1.01049	1.05719	0.00416356
ZNF547	1.19522	1.04807	1.36304	0.0078073
ZNF708	1.03702	1.00247	1.07276	0.0354751
ZNF75A	1.04288	1.00464	1.08258	0.0276142
ZNF76	1.03115	1.00563	1.05732	0.0164265
ZSWIM8	1.00457	1.00093	1.00823	0.0139095

## Sheet: CGGA325
Gene_id	HR	HR.95L	HR.95H	p-value
ABCA1	1.01732	1.00311	1.03173	0.0167513
ABCA13	1.12333	1.04611	1.20625	0.00137234
ABCC1	1.05447	1.00586	1.10543	0.0276369
ABCC3	1.00757	1.00253	1.01264	0.00320647
ABCE1	1.0322	1.0028	1.06246	0.0315945
ABL2	1.11006	1.03402	1.1917	0.00392872
ABRACL	1.02869	1.00853	1.04925	0.00508638
AC006547.14	1.1339	1.05125	1.22304	0.00113617
ACOT9	1.02866	1.00341	1.05455	0.0258456
ACP1	1.01708	1.0022	1.03219	0.0243423
ACP6	1.01334	1.00105	1.02578	0.0332802
ACR	1.29832	1.01194	1.66574	0.0400391
ACTA1	1.22062	1.02072	1.45967	0.0289142
ACTC1	1.02181	1.00872	1.03507	0.0010372
ACTL6A	1.03343	1.01608	1.05108	0.000141357
ACTL8	1.2591	1.0902	1.45418	0.00171825
ACTN1	1.00395	1.00096	1.00696	0.00965115
ACTR3	1.00791	1.00223	1.01361	0.00628896
ACVR2A	1.15381	1.06155	1.25409	0.000766083
ADAM12	1.02967	1.00415	1.05585	0.022428
ADAM17	1.06173	1.019	1.10626	0.00426617
ADAMDEC1	1.0715	1.03151	1.11304	0.000372614
ADAMTS1	1.01413	1.00198	1.02644	0.0225511
ADAMTS12	1.09186	1.00155	1.19031	0.0460204
ADAMTS15	1.04209	1.00086	1.08503	0.0453207
ADAMTS7	1.10011	1.04168	1.16183	0.000612043
ADAMTSL4	1.04717	1.00157	1.09485	0.0424559
ADAT2	1.19561	1.0134	1.41057	0.0341912
ADH1C	1.23635	1.03827	1.4722	0.0172379
ADH6	2.56935	1.1296	5.84417	0.0244102
ADI1	1.0206	1.0061	1.03532	0.00522674
ADM2	1.28264	1.01208	1.62552	0.0394614
ADM5	1.43093	1.07534	1.90411	0.0139615
ADORA2B	1.14061	1.05386	1.23449	0.00111466
ADPGK	1.02113	1.00293	1.03966	0.0226825
ADPRHL2	1.02822	1.01299	1.04368	0.00025814
ADRA2B	1.36227	1.01338	1.83128	0.0405567
ADRA2C	1.21718	1.06031	1.39727	0.00524247
ADRM1	1.01076	1.00091	1.0207	0.0322124
ADSL	1.0313	1.00123	1.06227	0.0412239
AGBL2	1.02161	1.00521	1.03827	0.0095986
AGPAT2	1.0354	1.01105	1.06034	0.00417352
AHR	1.01198	1.00107	1.023	0.0312277
AIM1	1.08381	1.00412	1.16982	0.0388852
AK2	1.01182	1.00356	1.02015	0.00497047
ALDH1A3	1.01238	1.00023	1.02468	0.0457458
ALDH1B1	1.07139	1.00824	1.13848	0.0260905
ALDH3B1	1.03993	1.00177	1.07953	0.0400771
ALG2	1.02733	1.00662	1.04848	0.00947006
ALG3	1.02874	1.00746	1.05048	0.00788913
ALKBH5	1.01474	1.00076	1.02892	0.0386469
ALMS1	1.08522	1.02443	1.14961	0.00542379
ALOX5AP	1.00214	1.0001	1.00417	0.0393488
ALPK1	1.08081	1.01439	1.15157	0.0163226
ALPK2	1.07052	1.01052	1.13408	0.0205726
ALYREF	1.00674	1.00129	1.01222	0.015244
AMBP	3.67949	1.35528	9.98959	0.010572
AMER1	1.34802	1.03647	1.75321	0.02594
AMIGO3	1.13743	1.01149	1.27904	0.0314912
AMMECR1	1.33201	1.12003	1.58411	0.00118799
ANG	1.05534	1.00896	1.10386	0.0188365
ANGPTL4	1.00321	1.00029	1.00615	0.0314004
ANKDD1B	1.71751	1.16298	2.53645	0.00654899
ANKLE2	1.02116	1.00474	1.03785	0.0113598
ANKRD1	1.20295	1.03453	1.39878	0.0163468
ANKRD20A4	1.76908	1.11038	2.81853	0.0163693
ANKRD30B	1.73984	1.1689	2.58966	0.00635208
ANKRD32	1.17338	1.01431	1.3574	0.0314669
ANKRD50	1.10679	1.01789	1.20346	0.0175423
ANKRD61	1.64693	1.00559	2.6973	0.047466
ANP32B	1.0063	1.00181	1.01081	0.00588217
ANTXR2	1.01974	1.00441	1.03531	0.0114299
ANXA2	1.00096	1.00027	1.00165	0.00653446
AP2S1	1.00536	1.00064	1.0101	0.025953
AP4E1	1.28068	1.02631	1.59811	0.0285367
APAF1	1.11289	1.01787	1.21679	0.0188269
APCDD1L	1.03926	1.00366	1.07613	0.0303395
APEX2	1.09075	1.01906	1.16749	0.0122742
APOBR	1.06862	1.01751	1.1223	0.00794994
ARF4	1.00424	1.00128	1.00721	0.00492906
ARFGEF1	1.07104	1.01026	1.13547	0.0213198
ARHGAP11A	1.03944	1.01188	1.06775	0.00478572
ARHGAP11B	1.11975	1.0282	1.21945	0.00934691
ARHGEF1	1.00519	1.00052	1.00989	0.0293796
ARHGEF35	1.10773	1.00273	1.22372	0.0440431
ARHGEF5	1.12654	1.03879	1.2217	0.00398112
ARL13B	1.09782	1.02367	1.17735	0.00890829
ARL5B	1.07752	1.00738	1.15255	0.0297104
ARMC10	1.02673	1.00202	1.05206	0.0338446
ARMC3	1.0479	1.01514	1.08171	0.00388106
ARMC9	1.07798	1.0108	1.14963	0.0221881
ARNTL2	1.07474	1.00345	1.15109	0.0395522
ARPC1A	1.01252	1.00569	1.0194	0.00031474
ARPC3	1.00503	1.00129	1.00879	0.00837399
ARPC4	1.00957	1.00315	1.01603	0.00342572
ARPC5	1.00746	1.00212	1.01282	0.00608882
ARPC5L	1.02044	1.00368	1.03748	0.0166467
ARRDC3	1.02135	1.00548	1.03747	0.00819633
ASB2	1.54422	1.21046	1.97001	0.000470112
ASF1B	1.03438	1.00872	1.06069	0.00836019
ASPM	1.12825	1.05422	1.20747	0.000491997
ASUN	1.03131	1.00143	1.06209	0.0398727
ATAD2	1.05623	1.01524	1.09887	0.00674747
ATAD5	1.22751	1.00636	1.49726	0.0431192
ATP11C	1.11722	1.04631	1.19294	0.000922507
ATP13A3	1.01721	1.00574	1.0288	0.00317613
ATP6V0A2	1.04912	1.01234	1.08724	0.00844957
ATP6V0B	1.00646	1.00122	1.01173	0.0155988
ATP6V1C2	1.69137	1.15433	2.47826	0.00701165
ATP7A	1.39328	1.11627	1.73903	0.00336186
ATP8B3	1.32318	1.05692	1.65653	0.0145719
ATR	1.04836	1.00833	1.08997	0.0174242
AURKA	1.05089	1.01173	1.09157	0.0104124
AURKB	1.01631	1.0037	1.02907	0.0110683
AVEN	1.09327	1.01162	1.1815	0.0243356
AVPR2	2.44127	1.01384	5.87842	0.0465219
B3GALT5	1.76499	1.13513	2.74435	0.0116433
B3GNT8	1.28771	1.0616	1.56199	0.0102668
B4GALNT3	1.06629	1.01822	1.11663	0.00639249
B4GALT1	1.01779	1.00006	1.03583	0.0491939
BACE2	1.01858	1.00335	1.03404	0.0166083
BACH1	1.05629	1.00645	1.1086	0.0263758
BARHL1	1.05498	1.02435	1.08652	0.00037044
BARX2	1.43154	1.05375	1.94478	0.021742
BAZ1A	1.03636	1.00196	1.07194	0.038132
BAZ1B	1.0196	1.00149	1.03804	0.0337603
BCL10	1.10298	1.0084	1.20644	0.0321308
BCL2L15	1.8083	1.02873	3.17864	0.0395544
BCORL1	1.15057	1.00168	1.3216	0.0472869
BEND3	1.38551	1.01881	1.88419	0.0376398
BEND4	2.19786	1.17817	4.10009	0.0133105
BHLHE40	1.00715	1.00074	1.01361	0.02883
BIN3	1.02729	1.00262	1.05256	0.0299156
BIRC3	1.01813	1.00268	1.03381	0.0212571
BIRC5	1.02171	1.00795	1.03566	0.00190605
BIRC7	1.20873	1.01683	1.43684	0.0316176
BLOC1S4	1.06001	1.00644	1.11643	0.0276186
BMP5	1.13784	1.07918	1.19968	1.74e-06
BMS1	1.14969	1.01854	1.29773	0.0239975
BNC2	1.19129	1.06229	1.33595	0.00275986
BNIP2	1.02156	1.00025	1.04333	0.0473434
BORA	1.09562	1.00527	1.19409	0.0375626
BRCA1	1.06725	1.00479	1.13359	0.0344111
BRCA2	1.13845	1.002	1.29349	0.0465175
BRI3	1.00659	1.00252	1.01068	0.00148777
BRIX1	1.03717	1.00723	1.06801	0.0146193
BRK1	1.00655	1.00146	1.01167	0.0115459
BRMS1	1.02815	1.00328	1.05364	0.0262943
BRPF1	1.10446	1.03877	1.1743	0.00149422
BTBD19	1.07886	1.02461	1.13599	0.00393364
BTN2A1	1.05299	1.00029	1.10846	0.04873
BUB1	1.05819	1.02011	1.0977	0.00249117
BYSL	1.05251	1.00906	1.09783	0.0173416
BZW1	1.00581	1.00034	1.0113	0.0373675
BZW2	1.02768	1.0139	1.04166	7.39e-05
C12orf4	1.05639	1.01681	1.0975	0.00486422
C12orf5	1.02022	1.00943	1.03113	0.000224047
C12orf65	1.018	1.00457	1.03161	0.00844506
C14orf180	1.35431	1.14269	1.60513	0.000467768
C16orf91	1.04282	1.00078	1.08663	0.0458242
C18orf54	1.19413	1.00955	1.41246	0.0383696
C19orf40	1.23298	1.06061	1.43336	0.00641427
C1GALT1C1	1.04243	1.00464	1.08165	0.0274227
C1QTNF6	1.02739	1.01052	1.04455	0.00138384
C1orf127	2.73259	1.31575	5.67512	0.00702041
C1orf141	1.37146	1.09712	1.7144	0.00553878
C1orf167	1.29373	1.0666	1.56922	0.0089329
C20orf195	1.39915	1.01996	1.91932	0.0372987
C22orf15	1.4653	1.16559	1.84209	0.00106674
C2orf43	1.10989	1.03596	1.18909	0.00303282
C2orf44	1.18392	1.05781	1.32507	0.00330457
C3orf17	1.03034	1.00163	1.05986	0.0381578
C3orf52	1.31147	1.04032	1.65329	0.0217643
C3orf62	1.09932	1.02344	1.18084	0.00946736
C3orf67	1.25098	1.03616	1.51033	0.019831
C4orf46	1.13534	1.04417	1.23447	0.00295924
C5orf15	1.02439	1.0078	1.04125	0.00381655
C5orf58	1.39014	1.0837	1.78322	0.0095243
C6orf141	1.02509	1.00488	1.0457	0.0147113
C6orf211	1.05716	1.00056	1.11695	0.0477063
C6orf25	1.51495	1.07387	2.13721	0.0179883
C7orf73	1.01108	1.0015	1.02074	0.023228
C8orf58	1.06813	1.00244	1.13813	0.0418226
C8orf76	1.0446	1.00516	1.08558	0.0262906
C9orf41	1.14721	1.00372	1.31122	0.043963
C9orf43	1.94445	1.04251	3.62671	0.0365404
CA12	1.00639	1.00104	1.01178	0.0192464
CACNA2D4	1.06603	1.02114	1.11291	0.00358409
CALCB	1.05023	1.02298	1.07821	0.000258421
CALD1	1.00287	1.00042	1.00532	0.0216322
CALML4	1.05036	1.01331	1.08877	0.00733148
CALML6	1.71087	1.15343	2.53772	0.00759513
CALU	1.00408	1.00125	1.00692	0.00465458
CANT1	1.02433	1.00084	1.04836	0.0422626
CAPG	1.00241	1.00011	1.0047	0.0395966
CAPN12	1.30318	1.01855	1.66734	0.035192
CAPZA1	1.01797	1.00652	1.02955	0.00202344
CARD10	1.24803	1.04076	1.49657	0.0167975
CARHSP1	1.00815	1.00098	1.01538	0.0257985
CASC5	1.16242	1.04186	1.29694	0.00706131
CASP2	1.07167	1.0331	1.11167	0.000214022
CASP3	1.02329	1.00318	1.0438	0.023029
CASP6	1.05441	1.00279	1.10867	0.0385494
CASP7	1.04112	1.00002	1.08391	0.0499042
CASP8	1.08214	1.0237	1.14391	0.005323
CAV1	1.00403	1.00046	1.00762	0.0271146
CAV2	1.01263	1.003	1.02236	0.0100424
CBX2	1.04573	1.01068	1.082	0.0101522
CBX8	1.0683	1.0281	1.11008	0.000735143
CCDC109B	1.02302	1.0008	1.04572	0.0422105
CCDC137	1.04192	1.00911	1.07579	0.0118915
CCDC138	1.10895	1.01553	1.21097	0.0212661
CCDC144NL	3.03151	1.60802	5.71516	0.000607478
CCDC171	1.43771	1.07387	1.92482	0.0147393
CCDC173	1.0726	1.02398	1.12352	0.0030667
CCDC18	1.13586	1.02466	1.25914	0.0153785
CCDC180	1.03437	1.00466	1.06496	0.023066
CCDC59	1.03341	1.01005	1.0573	0.00484659
CCDC67	2.59025	1.1349	5.91186	0.0237882
CCDC77	1.05114	1.03098	1.0717	4.45e-07
CCDC96	1.03586	1.01538	1.05675	0.000544026
CCL17	2.04258	1.23534	3.37732	0.00537406
CCL2	1.00073	1.00018	1.00129	0.00934147
CCNA2	1.06372	1.03053	1.09798	0.000133883
CCNB1	1.02014	1.00983	1.03055	0.000119718
CCNB2	1.0283	1.01353	1.04329	0.000157122
CCNF	1.07738	1.02081	1.13709	0.00675889
CCNJ	1.14636	1.01259	1.29781	0.0309585
CCNT1	1.14697	1.03396	1.27233	0.00957001
CCR2	1.19557	1.02263	1.39776	0.0250449
CCR6	2.29421	1.06453	4.94432	0.0340412
CCRN4L	1.05825	1.00161	1.11811	0.043681
CCT4	1.01261	1.00239	1.02294	0.0154671
CCT5	1.00597	1.00099	1.01099	0.0188061
CCT8	1.0128	1.00434	1.02133	0.00296905
CD163	1.0022	1.00048	1.00393	0.0120028
CD163L1	1.09711	1.02747	1.17147	0.0056069
CD164	1.00834	1.0014	1.01532	0.0183914
CD276	1.00522	1.0013	1.00916	0.00904036
CD2AP	1.12476	1.02237	1.2374	0.0157667
CD44	1.00135	1.00005	1.00266	0.0411811
CD58	1.02747	1.00338	1.05215	0.0251816
CD63	1.00035	1.00003	1.00068	0.0319744
CD79B	1.17908	1.02094	1.3617	0.024956
CD93	1.01395	1.0009	1.02717	0.0360484
CDC20	1.02081	1.00764	1.03415	0.00187559
CDC25A	1.08129	1.02897	1.13627	0.00200993
CDC26	1.02135	1.00301	1.04003	0.0223328
CDC42BPG	1.68611	1.13506	2.50468	0.00967004
CDC45	1.05215	1.01705	1.08846	0.00331704
CDC6	1.0767	1.03435	1.12078	0.000307038
CDCA2	1.15157	1.03724	1.2785	0.0081598
CDCA3	1.02296	1.00848	1.03765	0.00180474
CDCA4	1.06965	1.02815	1.11283	0.000853841
CDCA8	1.06362	1.02596	1.10265	0.000797413
CDK1	1.01237	1.00152	1.02333	0.025273
CDK2	1.0183	1.00392	1.03288	0.0124189
CDK2AP1	1.00037	1.00015	1.00059	0.000887292
CDK7	1.02446	1.00035	1.04916	0.0467628
CDX1	3.96608	1.61244	9.75524	0.00269675
CEBPG	1.04975	1.02007	1.0803	0.000906157
CELF1	1.02542	1.00354	1.04777	0.0225139
CENPA	1.05627	1.0193	1.09458	0.00259833
CENPE	1.16562	1.04598	1.29894	0.00554485
CENPF	1.01592	1.00333	1.02866	0.0130367
CENPH	1.02873	1.00653	1.05143	0.0109508
CENPI	1.15981	1.05198	1.2787	0.00290434
CENPJ	1.06632	1.00418	1.1323	0.0360645
CENPK	1.03644	1.00228	1.07177	0.0363559
CENPN	1.0266	1.00309	1.05066	0.0263227
CENPW	1.06947	1.02481	1.11607	0.00202837
CEP112	1.03914	1.00757	1.07169	0.0147162
CEP55	1.1091	1.04804	1.17372	0.000338345
CEP89	1.04959	1.00702	1.09397	0.0219564
CFI	1.00648	1.00101	1.01199	0.0201952
CHCHD3	1.0125	1.00021	1.02494	0.0461523
CHD1	1.04497	1.00885	1.08239	0.0142611
CHEK1	1.03474	1.00155	1.06903	0.0400481
CHEK2	1.10093	1.04452	1.16039	0.000339604
CHIC2	1.00672	1.00221	1.01125	0.00347471
CHORDC1	1.03506	1.00069	1.07061	0.0454723
CHPF2	1.01675	1.00232	1.03138	0.0227339
CHRNA3	1.20314	1.09222	1.32532	0.000178519
CHRNA5	1.30567	1.08209	1.57544	0.00538262
CHRNB4	1.56962	1.09747	2.24491	0.0135341
CHRND	2.19556	1.38337	3.48461	0.000847078
CHST13	1.64314	1.05118	2.56845	0.0293349
CILP	1.14923	1.00397	1.31551	0.043657
CISD2	1.03617	1.00403	1.06935	0.0271207
CISH	1.08964	1.02106	1.16283	0.00964907
CKAP2L	1.09694	1.03333	1.16447	0.0023995
CKAP4	1.01291	1.00336	1.02254	0.00795348
CKM	1.07631	1.03137	1.12321	0.000726094
CKS2	1.00525	1.0016	1.0089	0.00474834
CLCF1	1.02	1.00588	1.03431	0.00537345
CLCN5	1.20336	1.00303	1.44372	0.0463189
CLDN2	5.5571	1.99694	15.4643	0.00102187
CLDN23	1.18752	1.00748	1.39972	0.0404789
CLDN3	1.17579	1.06365	1.29976	0.0015425
CLDN7	1.07074	1.01523	1.12928	0.0118528
CLEC2B	1.03286	1.01278	1.05334	0.00124848
CLEC5A	1.02224	1.00488	1.03991	0.0118578
CLIC4	1.00224	1.00006	1.00443	0.0437968
CLIC6	1.1083	1.01342	1.21206	0.0243287
CLMP	1.04169	1.00301	1.08187	0.0343881
CLOCK	1.01751	1.00044	1.03487	0.0443542
CLP1	1.06006	1.02326	1.09819	0.00121623
CLSPN	1.04269	1.01081	1.07557	0.00832336
CLTA	1.00565	1.00039	1.01094	0.0350908
CMC1	1.03173	1.00379	1.06043	0.0257226
CMTM6	1.04147	1.01776	1.06572	0.000541994
CNIH4	1.03481	1.01745	1.05246	7.34e-05
CNN2	1.00896	1.00157	1.0164	0.0173801
CNOT10	1.05372	1.00748	1.10208	0.022275
CNR2	34.5053	7.61421	156.368	4.37e-06
CNTLN	1.13215	1.00108	1.2804	0.0480308
CNTRL	1.10034	1.02618	1.17987	0.00723449
COL13A1	1.04218	1.00249	1.08343	0.0370172
COL27A1	1.06179	1.01651	1.1091	0.0070096
COL6A1	1.00086	1.00011	1.00161	0.0251906
COL6A2	1.0009	1.00005	1.00176	0.0380962
COLGALT1	1.01575	1.00447	1.02715	0.00609923
COMMD6	1.00365	1.00005	1.00728	0.0471197
COPG1	1.01063	1.00269	1.01865	0.00864945
COPS3	1.02499	1.00909	1.04114	0.00196901
COX6B2	1.02272	1.00886	1.03676	0.00124552
CPD	1.01364	1.00256	1.02485	0.0157325
CPSF3	1.03199	1.00269	1.06214	0.0321246
CPXM1	1.00595	1.0003	1.01163	0.039001
CREB3L2	1.05583	1.00471	1.10956	0.0319244
CRLF3	1.1048	1.0234	1.19266	0.0106969
CROCC	1.02745	1.00538	1.05001	0.0145273
CRTAP	1.00566	1.00004	1.01131	0.0485432
CSF1	1.01634	1.00398	1.02885	0.0094019
CSK	1.01475	1.00065	1.02904	0.040196
CSNK1G1	1.2534	1.08348	1.44996	0.0023764
CSNK1G3	1.0799	1.00325	1.16241	0.0407328
CSPP1	1.04605	1.01075	1.08259	0.0101596
CSTB	1.00756	1.00033	1.01484	0.0404903
CTAGE4	2.06438	1.10033	3.87307	0.0239593
CTAGE8	1.79324	1.06452	3.02081	0.028168
CTB-133G6.1	5.64494	1.82205	17.4887	0.00270105
CTD-2116N17.1	2.08381	1.15658	3.75442	0.0145159
CTDP1	1.13468	1.04217	1.2354	0.0035914
CTHRC1	1.01019	1.00121	1.01926	0.0260881
CTNNAL1	1.04068	1.01029	1.07198	0.00836719
CTSB	1.00045	1.00014	1.00077	0.00522739
CTSC	1.00323	1.00053	1.00593	0.0188264
CTSD	1.00085	1.00008	1.00163	0.0310453
CTSW	1.12033	1.01651	1.23476	0.0220224
CUL1	1.02951	1.00177	1.05801	0.0369267
CUL3	1.022	1.00298	1.04139	0.0231724
CWC25	1.04301	1.00059	1.08724	0.0468436
CXCR4	1.00437	1.00019	1.00857	0.040343
CXorf65	1.56053	1.13634	2.14305	0.00596454
CYP26A1	1.88327	1.12963	3.13971	0.015209
CYP2S1	1.19795	1.00515	1.42772	0.0436547
DACH1	1.08784	1.01194	1.16943	0.0225078
DAP3	1.01153	1.00095	1.02222	0.0325255
DAW1	1.13653	1.04939	1.2309	0.00166283
DAZAP1	1.01565	1.00517	1.02625	0.00334525
DBF4	1.05568	1.02379	1.08856	0.000534856
DBR1	1.14274	1.03502	1.26166	0.00825526
DCAF13	1.02541	1.00766	1.04348	0.00485052
DCAF4L1	5.49305	1.82389	16.5435	0.00245906
DCBLD2	1.00612	1.00154	1.01073	0.00880263
DCDC1	1.14967	1.06685	1.23893	0.000256034
DCP2	1.09064	1.00153	1.18768	0.046023
DCSTAMP	1.03964	1.00461	1.0759	0.0262338
DCUN1D3	1.11749	1.00059	1.24806	0.048798
DCUN1D5	1.0365	1.00081	1.07346	0.0449077
DDI2	1.2027	1.02767	1.40753	0.0214422
DDOST	1.00667	1.00174	1.01163	0.00800986
DDX18	1.03108	1.00647	1.05629	0.0130093
DDX20	1.09411	1.00872	1.18673	0.0300501
DDX26B	1.12423	1.00656	1.25565	0.0379024
DDX31	1.12353	1.03474	1.21994	0.00555389
DDX39A	1.00913	1.00222	1.01608	0.009508
DDX3Y	1.01607	1.0021	1.03023	0.0239731
DDX55	1.03972	1.00884	1.07156	0.0113536
DEK	1.00871	1.00277	1.01469	0.00399411
DENND2D	1.03522	1.00207	1.06947	0.0370968
DENR	1.02835	1.01247	1.04449	0.000431552
DEPDC1	1.21261	1.09249	1.34595	0.000292545
DEPDC1B	1.05278	1.00283	1.10521	0.0380724
DERL1	1.02509	1.00791	1.04257	0.00406153
DERL2	1.01901	1.00435	1.03389	0.0108776
DFNB59	1.10786	1.01923	1.20418	0.0160479
DGCR8	1.03124	1.00373	1.05951	0.0257485
DGUOK	1.01594	1.00284	1.02921	0.016914
DHX15	1.01454	1.0045	1.02469	0.00444506
DHX37	1.10479	1.03004	1.18496	0.00530307
DHX8	1.05287	1.01516	1.09199	0.00563343
DIABLO	1.01419	1.00002	1.02855	0.0496598
DIAPH3	1.28452	1.05577	1.56283	0.0123362
DIEXF	1.2006	1.01994	1.41327	0.0280028
DIO1	1.96396	1.25179	3.08129	0.00331144
DKC1	1.02034	1.00456	1.03637	0.0113161
DKK1	1.00796	1.00242	1.01353	0.00478286
DLGAP5	1.05719	1.00683	1.11007	0.0255209
DMRTA1	1.77721	1.31449	2.4028	0.00018618
DNAAF1	1.01855	1.0061	1.03116	0.00340676
DNAH10	1.31379	1.1125	1.5515	0.00129818
DNAH10OS	1.10062	1.00021	1.2111	0.0494973
DNAH12	1.15219	1.04561	1.26963	0.00422892
DNAH2	1.14918	1.04365	1.26538	0.00466434
DNAH3	1.70136	1.02545	2.8228	0.0396637
DNAH7	1.04518	1.00504	1.08692	0.0269894
DNAI1	1.02466	1.00279	1.04701	0.0268872
DNAI2	1.08372	1.02416	1.14675	0.00531089
DNAJB1	1.00307	1.0008	1.00534	0.00795142
DNAJC2	1.05028	1.01853	1.08301	0.00173497
DNAJC25	1.04045	1.00904	1.07284	0.0112251
DNAJC5B	1.2666	1.05042	1.52727	0.0133174
DNALI1	1.00345	1.00015	1.00675	0.0403875
DNMT3A	1.07323	1.01777	1.13171	0.00903639
DNMT3B	1.22707	1.01763	1.47962	0.0321121
DNTTIP2	1.01952	1.00008	1.03935	0.049083
DOK2	1.05956	1.00133	1.12118	0.0448458
DOK3	1.01659	1.00009	1.03337	0.0488094
DPEP3	3.37987	1.59117	7.17934	0.00153321
DPH3	1.05767	1.0082	1.10958	0.0217907
DPM2	1.01782	1.00026	1.0357	0.046691
DPP7	1.0047	1.00145	1.00796	0.00457789
DRAXIN	1.04065	1.01504	1.06691	0.00172694
DRD2	1.07258	1.01938	1.12856	0.00694882
DRD4	1.17448	1.00437	1.37339	0.0439452
DRGX	1.39012	1.14555	1.68691	0.000848879
DYDC2	1.03029	1.00663	1.0545	0.0118137
DYNC1I2	1.00243	1.00038	1.00448	0.0200966
DYNC1LI1	1.03873	1.0025	1.07626	0.035917
DYNLT1	1.00433	1.00035	1.00833	0.0329335
DYRK3	1.04354	1.00591	1.08259	0.0229477
DYRK4	1.01715	1.00276	1.03175	0.0193104
DZIP1L	1.05814	1.01207	1.1063	0.0128301
E2F2	1.0956	1.01589	1.18157	0.0178287
E2F3	1.04235	1.00971	1.07605	0.0106217
E2F6	1.06685	1.01939	1.11651	0.00531382
E2F7	1.18836	1.0514	1.34315	0.00573886
E2F8	1.21615	1.0553	1.40152	0.00686031
EBF3	1.28137	1.1152	1.47231	0.000467844
EBNA1BP2	1.02014	1.00196	1.03865	0.0297087
ECT2	1.03943	1.01237	1.06722	0.00405729
EDAR	46.0307	1.43609	1475.41	0.0304226
EDEM3	1.05585	1.00933	1.10452	0.018092
EFCAB13	1.45039	1.11327	1.88959	0.00586978
EFCAB6	1.32796	1.05924	1.66487	0.0139388
EFNA1	1.01309	1.00119	1.02513	0.0309219
EFNA4	1.09482	1.00147	1.19687	0.0463533
EFNB2	1.02656	1.00501	1.04857	0.0154582
EFTUD2	1.01283	1.00387	1.02186	0.00490659
EGF	1.17918	1.03535	1.343	0.013012
EHBP1L1	1.02461	1.00556	1.04401	0.0110982
EIF2AK4	1.05509	1.01264	1.09932	0.0104867
EIF2B1	1.02273	1.0103	1.0353	0.00031454
EIF3I	1.01041	1.00152	1.01939	0.0216894
EIF4A1	1.00213	1.00039	1.00387	0.0165861
EIF4A3	1.0201	1.00739	1.03298	0.00187062
EIF4G1	1.00564	1.0008	1.0105	0.0222667
ELAVL1	1.02298	1.00136	1.04507	0.0370685
ELF4	1.12926	1.05082	1.21355	0.000933929
ELK4	1.11641	1.01442	1.22864	0.024262
EMD	1.01533	1.00181	1.02904	0.0261328
EMG1	1.03066	1.00503	1.05695	0.0187665
EMILIN2	1.0209	1.00152	1.04065	0.0344344
EML4	1.07055	1.02312	1.12018	0.00319446
EN1	1.06536	1.02653	1.10566	0.000830372
ENO1	1.00062	1.00012	1.00113	0.0159738
ENTPD7	1.21154	1.02384	1.43366	0.0254641
ENTPD8	1.21073	1.06015	1.3827	0.00477481
ENY2	1.01238	1.00396	1.02086	0.00386571
EPHA1	1.12016	1.00938	1.2431	0.0326994
ERCC6L	1.51326	1.19412	1.9177	0.000608098
ERI1	1.06955	1.0232	1.11799	0.00293096
ERP27	1.16924	1.05455	1.2964	0.00299401
ERP29	1.01367	1.00312	1.02432	0.0109491
ERP44	1.07674	1.02658	1.12935	0.0023854
ERRFI1	1.01536	1.00539	1.02542	0.00245306
ESCO2	1.08398	1.00487	1.16931	0.0370041
ESPL1	1.09929	1.03067	1.17247	0.00399268
ESPN	1.06772	1.00138	1.13845	0.0452811
ETS1	1.01655	1.00133	1.032	0.0329365
ETV2	1.49948	1.02539	2.19276	0.0366823
EVA1A	1.03138	1.00206	1.06156	0.0357661
EVC	1.07374	1.01384	1.13717	0.0151261
EVC2	1.22605	1.02112	1.47212	0.0289671
EVX1	2.40923	1.09746	5.28892	0.0283951
EXOSC3	1.03016	1.00794	1.05286	0.00756642
EXOSC4	1.02308	1.00375	1.04279	0.0190575
EXOSC7	1.02888	1.00601	1.05228	0.0130645
EXOSC9	1.03051	1.00077	1.06114	0.044276
EXT1	1.03819	1.00274	1.0749	0.0344983
EZH2	1.02189	1.00489	1.03918	0.0113956
FADD	1.05354	1.01489	1.09366	0.00623246
FAM109A	1.03545	1.00271	1.06926	0.0335711
FAM111B	1.04077	1.00088	1.08224	0.0450454
FAM114A1	1.02326	1.00723	1.03956	0.0043216
FAM117A	1.09458	1.01567	1.17961	0.0179137
FAM122B	1.03808	1.00463	1.07264	0.025333
FAM129A	1.02355	1.00623	1.04117	0.00752659
FAM129B	1.00793	1.00151	1.01439	0.0153964
FAM136A	1.07368	1.03679	1.11187	6.73e-05
FAM179A	1.01302	1.00451	1.02159	0.00263691
FAM187A	1.00758	1.00325	1.01192	0.000584763
FAM206A	1.06061	1.01527	1.10797	0.00828891
FAM20C	1.00272	1.00034	1.00511	0.0252689
FAM210A	1.03808	1.00165	1.07584	0.0403421
FAM216B	1.07101	1.0134	1.13191	0.0150332
FAM60A	1.00645	1.00292	1.01	0.000339266
FAM72B	1.25883	1.0805	1.46659	0.00314405
FAM83D	1.08275	1.02713	1.14139	0.00312793
FAM83G	1.10505	1.01361	1.20474	0.0234062
FAM92B	1.11918	1.03036	1.21565	0.00761016
FAM96A	1.01227	1.0026	1.02203	0.0127904
FANCB	1.69386	1.05935	2.70843	0.0277569
FANCC	1.09641	1.01409	1.1854	0.0208089
FANCD2	1.03504	1.00524	1.06572	0.0208622
FANCF	1.15511	1.03452	1.28976	0.0103707
FANCG	1.02578	1.00421	1.04782	0.018925
FANCM	1.24124	1.0662	1.44502	0.0053299
FANK1	1.05373	1.01804	1.09067	0.00290991
FAS	1.02386	1.00397	1.04415	0.0184567
FBLIM1	1.01886	1.00504	1.03287	0.00733219
FBXO5	1.03288	1.00075	1.06605	0.044838
FEN1	1.02268	1.0037	1.04202	0.0189502
FEV	1.14216	1.02787	1.26916	0.0134752
FGFBP2	1.01657	1.00314	1.03018	0.015419
FGFR1OP	1.09481	1.02684	1.16727	0.00560379
FHOD1	1.02594	1.00453	1.04782	0.017323
FILIP1L	1.01366	1.00113	1.02634	0.0325743
FITM1	1.26131	1.04618	1.52069	0.0149686
FKBP4	1.00872	1.00241	1.01507	0.00671383
FKBPL	1.12003	1.02121	1.22842	0.0161562
FKSG61	1.07782	1.02111	1.13768	0.0065799
FLCN	1.04565	1.01132	1.08114	0.008764
FLII	1.01104	1.00382	1.01831	0.00267359
FLNA	1.00147	1.00038	1.00257	0.00828377
FNDC3B	1.03607	1.01572	1.05683	0.00046414
FOSL1	1.01785	1.00201	1.03395	0.027062
FOXD2	1.32511	1.04312	1.68334	0.021124
FOXD4L1	2.97876	1.18624	7.47994	0.020151
FOXM1	1.01545	1.00634	1.02464	0.000855897
FOXN4	1.11831	1.00884	1.23967	0.033392
FOXO6	1.07052	1.02438	1.11872	0.00243034
FOXP3	1.89527	1.02406	3.50764	0.0417834
FPR2	1.02623	1.00146	1.05161	0.0377723
FREM1	1.06471	1.03084	1.09969	0.000144042
FURIN	1.01455	1.00147	1.02781	0.0290929
FUT7	3.28224	1.11131	9.69405	0.0314786
FZD5	1.15022	1.01997	1.2971	0.0224613
G3BP1	1.01751	1.00079	1.03451	0.0399871
GABPB1	1.08731	1.0268	1.1514	0.00417048
GABRE	1.04684	1.00668	1.08861	0.0218184
GALE	1.03212	1.00644	1.05845	0.0139074
GAR1	1.03689	1.01222	1.06217	0.00319606
GAS2L3	1.07594	1.02679	1.12745	0.00215603
GATA1	2.39125	1.15812	4.9374	0.0184331
GCH1	1.15001	1.01964	1.29706	0.0228027
GCM1	11.826	1.82988	76.4283	0.0094694
GCNT1	1.07341	1.02207	1.12732	0.00461157
GDAP2	1.16473	1.05157	1.29007	0.00345384
GEM	1.01095	1.00091	1.02109	0.0325013
GEN1	1.29532	1.1172	1.50183	0.000607527
GFPT2	1.00822	1.00054	1.01596	0.0358655
GGCT	1.01147	1.00052	1.02253	0.0399607
GGCX	1.04934	1.00362	1.09714	0.0341002
GGH	1.02196	1.00512	1.03909	0.0104088
GJB3	2.41038	1.35906	4.27495	0.00261778
GJC1	1.04615	1.01395	1.07938	0.00467777
GK	1.03207	1.00404	1.06088	0.0246418
GLA	1.0381	1.01169	1.0652	0.00445664
GLB1	1.02114	1.00208	1.04058	0.02959
GLCE	1.09908	1.05389	1.1462	1.03e-05
GLI2	1.01211	1.00529	1.01897	0.000481422
GLRX2	1.06695	1.01915	1.117	0.00559045
GMCL1	1.12505	1.02053	1.24028	0.0178629
GMEB1	1.16942	1.03621	1.31976	0.0111978
GMPS	1.04105	1.01305	1.06982	0.00382683
GNAI3	1.02806	1.01056	1.04586	0.00157925
GNB1L	1.14919	1.03684	1.27371	0.00806961
GNG10	1.01199	1.00026	1.02386	0.0450495
GNL3	1.01408	1.00171	1.0266	0.0255616
GOLGA2	1.03505	1.00995	1.06076	0.00594623
GOLGA3	1.03994	1.00206	1.07926	0.0385976
GOLGA8H	1.53983	1.20562	1.96667	0.000544361
GOLGA8K	1.84797	1.24645	2.73979	0.00223993
GOLT1B	1.0208	1.00235	1.0396	0.0269721
GP5	10.4911	1.36672	80.5307	0.0237967
GPN1	1.03257	1.0148	1.05066	0.000296124
GPR126	1.12937	1.01361	1.25835	0.0274501
GPR18	1.61043	1.00041	2.59242	0.0498044
GPR35	1.13214	1.00545	1.2748	0.0403957
GPR65	1.04891	1.0056	1.09408	0.0264388
GPR82	1.24309	1.0557	1.46373	0.00904936
GPRC5A	1.04206	1.0013	1.08447	0.0429892
GPX7	1.02681	1.00369	1.05046	0.0227996
GPX8	1.0192	1.00085	1.03789	0.040258
GRAMD2	1.08387	1.03093	1.13952	0.00161939
GRN	1.00256	1.00033	1.00481	0.0246289
GSG2	1.21183	1.01683	1.44423	0.0318413
GTF3C4	1.06846	1.00066	1.14086	0.0477448
GTF3C6	1.00624	1.00021	1.01231	0.0425261
GTPBP2	1.02413	1.00406	1.0446	0.0182235
GTPBP4	1.02312	1.00516	1.0414	0.0114146
GTSE1	1.05421	1.01569	1.09418	0.00543586
GXYLT1	1.21117	1.07949	1.3589	0.00110398
H2AFZ	1.00313	1.00095	1.00532	0.00489686
H3F3A	1.00148	1.00015	1.0028	0.0289077
H3F3C	1.62313	1.00039	2.63352	0.0498136
HAL	1.43309	1.06615	1.92633	0.0171069
HAPLN3	1.06294	1.00975	1.11893	0.0197865
HAS2	1.02848	1.00623	1.05123	0.0118522
HAS3	1.04627	1.00005	1.09463	0.0497332
HAUS6	1.05582	1.00193	1.1126	0.0421309
HCAR1	1.31258	1.13079	1.5236	0.00034896
HCCS	1.0422	1.00852	1.077	0.0136544
HDAC1	1.02144	1.00486	1.03829	0.011044
HDAC2	1.00726	1.00261	1.01192	0.00216808
HDAC7	1.02242	1.00175	1.04351	0.0333395
HELLS	1.08366	1.02154	1.14956	0.0076455
HES2	1.86509	1.17111	2.97031	0.0086594
HES5	1.03238	1.00489	1.06062	0.0206628
HEXB	1.00504	1.00038	1.00973	0.0340061
HHIPL2	2.1595	1.34816	3.45911	0.00136121
HIST1H1B	1.13344	1.03922	1.23621	0.00467474
HIST1H1C	1.00934	1.00251	1.01621	0.00729081
HIST1H1E	1.06142	1.00257	1.12373	0.0405544
HIST1H2AC	1.00953	1.00201	1.0171	0.0128502
HIST1H2AD	1.65471	1.33865	2.0454	3.21e-06
HIST1H2AE	1.0452	1.0026	1.08961	0.0373106
HIST1H2AG	1.40438	1.1693	1.68671	0.000279719
HIST1H2AI	1.13284	1.04169	1.23197	0.00356458
HIST1H2AL	1.26223	1.06562	1.49511	0.00702513
HIST1H2AM	1.1421	1.03907	1.25536	0.00588077
HIST1H2BD	1.02406	1.00908	1.03926	0.00156737
HIST1H2BG	1.16338	1.07954	1.25372	7.32e-05
HIST1H2BH	1.20367	1.077	1.34524	0.00108562
HIST1H2BJ	1.2723	1.16311	1.39173	1.44e-07
HIST1H2BK	1.01178	1.00456	1.01904	0.00133959
HIST1H2BL	1.13611	1.02179	1.26322	0.0183551
HIST1H2BO	1.12834	1.00948	1.26119	0.0334994
HIST1H3B	1.05184	1.00952	1.09594	0.0158609
HIST1H3C	1.12244	1.01925	1.23609	0.0189069
HIST1H3D	1.1816	1.09291	1.2775	2.77e-05
HIST1H3H	1.11134	1.03876	1.18899	0.00218612
HIST1H3J	1.42787	1.0778	1.89163	0.0130616
HIST1H4A	1.09801	1.01063	1.19295	0.0271074
HIST1H4E	1.29985	1.13409	1.48983	0.000164607
HIST1H4H	1.03533	1.00601	1.0655	0.0178591
HIST1H4I	1.87488	1.31324	2.67672	0.000540117
HIST1H4J	1.01684	1.00189	1.03201	0.02708
HIST2H2AA4	1.00459	1.00073	1.00846	0.0196682
HIST2H2BE	1.01402	1.00069	1.02753	0.0392548
HIST2H4B	1.08338	1.0151	1.15625	0.0158972
HIVEP3	1.06208	1.00591	1.12139	0.0298291
HK2	1.01532	1.00461	1.02614	0.00496435
HK3	1.03753	1.00988	1.06595	0.00751765
HMGA1	1.00622	1.00154	1.01093	0.00911867
HMGB2	1.00233	1.00063	1.00404	0.00733385
HMGN4	1.01648	1.00257	1.03058	0.0200927
HMMR	1.06608	1.01812	1.1163	0.00643487
HN1L	1.02092	1.00013	1.04214	0.0485627
HNRNPA3	1.0037	1.00019	1.00723	0.0385449
HNRNPAB	1.00772	1.00304	1.01243	0.00121889
HOMER2	1.05242	1.00654	1.10039	0.0246746
HOXA10	1.05123	1.02887	1.07407	5.23e-06
HOXA11	1.15032	1.0561	1.25293	0.00131803
HOXA3	1.05841	1.00844	1.11086	0.0214126
HOXA5	1.04102	1.00357	1.07987	0.0314919
HOXA6	1.13074	1.02416	1.24841	0.0149886
HOXA9	1.05522	1.0169	1.09498	0.00440315
HOXB2	1.02564	1.00248	1.04934	0.0298342
HOXB5	1.19033	1.028	1.3783	0.0198545
HOXB6	1.10584	1.02836	1.18917	0.00664068
HOXB7	1.04099	1.00323	1.08017	0.0331057
HOXC9	1.05504	1.00379	1.1089	0.0349512
HOXD10	1.04586	1.0064	1.08686	0.0223122
HOXD9	1.06439	1.01326	1.11809	0.0129702
HPD	1.05434	1.00187	1.10956	0.0421675
HRH1	1.0311	1.00634	1.05648	0.0135455
HS3ST5	1.18306	1.01586	1.37777	0.0305891
HS6ST1	1.01233	1.00374	1.02099	0.0048136
HSCB	1.05919	1.00672	1.1144	0.0265377
HSD11B2	1.05304	1.02379	1.08313	0.000323796
HSD17B11	1.01762	1.00142	1.03408	0.032871
HSD17B3	1.05728	1.00412	1.11324	0.0343142
HSP90B1	1.00176	1.00042	1.00309	0.00976219
HSPA1A	1.00313	1.00149	1.00477	0.000176291
HSPA1B	1.00149	1.00069	1.00229	0.000244669
HSPA6	1.00522	1.00073	1.00972	0.0225519
HSPB1	1.00102	1.00021	1.00183	0.0140973
HSPBAP1	1.08472	1.01076	1.1641	0.0240052
HSPH1	1.00776	1.00071	1.01486	0.0309518
HTR2B	1.61212	1.06987	2.4292	0.0224427
HTRA4	1.53176	1.09176	2.14909	0.0135841
IARS	1.01881	1.00574	1.03205	0.00466085
ICA1	1.02574	1.00168	1.05038	0.0358561
IER5L	1.01994	1.00218	1.03802	0.0276167
IFI16	1.00711	1.00215	1.0121	0.00493252
IFI30	1.00161	1.00027	1.00295	0.0184037
IFNGR2	1.00821	1.00047	1.016	0.037487
IFRD2	1.03077	1.01151	1.0504	0.00163868
IGF1R	1.02398	1.0089	1.0393	0.00175153
IGF2BP1	1.52396	1.17341	1.97924	0.00158311
IGF2R	1.03264	1.0033	1.06283	0.0289628
IGFBP6	1.00494	1.00041	1.00949	0.0325229
IGFBP7	1.00053	1.00005	1.00102	0.0311581
IGFBPL1	1.00974	1.00466	1.01485	0.000165898
IKBIP	1.03749	1.01325	1.06231	0.0022752
IKBKE	1.0766	1.00025	1.15878	0.0492363
IL10RB	1.02709	1.00242	1.05236	0.0311798
IL15	1.19782	1.03184	1.39049	0.0176985
IL17B	1.13591	1.05003	1.22882	0.00148752
IL22RA1	4.36393	1.27808	14.9004	0.0186947
IL2RB	1.1357	1.01199	1.27452	0.0305728
IL33	1.02555	1.00623	1.04523	0.0093064
IL4R	1.01853	1.00012	1.03728	0.0484862
IMMT	1.0322	1.0019	1.06342	0.0370946
IMPDH1	1.02724	1.00666	1.04824	0.00924614
INCENP	1.03944	1.00072	1.07966	0.0457962
INSL5	1.85477	1.0157	3.38698	0.0443594
INSM1	1.02932	1.01535	1.04348	3.41e-05
INSM2	1.20137	1.07555	1.34192	0.00115346
INTS9	1.09308	1.00612	1.18756	0.0353684
IPO4	1.04459	1.00705	1.08352	0.0194683
IQGAP1	1.00746	1.0009	1.01405	0.0256699
IQGAP3	1.06513	1.00754	1.12601	0.0261005
IRX1	1.02134	1.00244	1.0406	0.0267507
ISG20	1.02566	1.00773	1.04392	0.00487169
ISL2	1.32969	1.09715	1.61152	0.00366931
ISY1-RAB43	1.12786	1.01627	1.25171	0.0236024
ISYNA1	1.01576	1.00344	1.02824	0.0120187
ITGA4	1.06647	1.02162	1.11329	0.00332588
ITGA5	1.00804	1.002	1.01413	0.00906283
ITGB1	1.00421	1.00136	1.00708	0.00380978
ITGB3BP	1.03504	1.00644	1.06445	0.0160026
ITPRIPL2	1.0476	1.01454	1.08173	0.004475
JAGN1	1.05653	1.01843	1.09605	0.00334307
JMJD6	1.02587	1.00601	1.04613	0.0104508
KCMF1	1.03527	1.00706	1.06427	0.0139209
KCNE1	1.174	1.00296	1.37421	0.0458563
KCNE3	1.06677	1.01478	1.12142	0.0112296
KCNH6	1.77301	1.07918	2.91291	0.0237711
KCNN4	1.01696	1.00446	1.02962	0.00767634
KCTD9	1.06895	1.02105	1.1191	0.0043634
KDELR2	1.00785	1.00248	1.01326	0.00415122
KDM2A	1.04041	1.00412	1.07801	0.0287638
KDM5A	1.06507	1.04154	1.08912	3.17e-08
KHDRBS1	1.01044	1.00123	1.01974	0.0262848
KIAA0020	1.06928	1.03832	1.10116	7.89e-06
KIAA0101	1.01951	1.00272	1.03658	0.0225563
KIAA0922	1.10123	1.01258	1.19763	0.0243213
KIAA1024	1.39839	1.0255	1.90687	0.0340819
KIAA1524	1.12523	1.03743	1.22045	0.00442026
KIAA1551	1.04886	1.01728	1.08143	0.00222456
KIAA1683	1.13531	1.05206	1.22515	0.0010899
KIF11	1.06426	1.0222	1.10806	0.00246957
KIF14	1.23022	1.06944	1.41517	0.00373749
KIF15	1.03817	1.00571	1.07168	0.020816
KIF18A	1.22244	1.08101	1.38238	0.00136652
KIF20A	1.06079	1.02345	1.0995	0.00124709
KIF20B	1.19453	1.05378	1.35408	0.00545464
KIF23	1.05993	1.0209	1.10044	0.00236048
KIF24	1.18062	1.03043	1.35269	0.0167637
KIF26A	1.02578	1.00728	1.04463	0.0061397
KIF2C	1.03623	1.01129	1.06179	0.00418801
KIF4A	1.06716	1.02436	1.11175	0.00185659
KIFC1	1.02946	1.0105	1.04878	0.00220352
KIRREL	1.03656	1.01655	1.05696	0.00030522
KLF10	1.02241	1.00399	1.04117	0.0168591
KLF11	1.11914	1.02529	1.22157	0.0117695
KLF17	1.53805	1.23135	1.92115	0.000148273
KLHL13	1.03564	1.00622	1.06592	0.0172312
KLHL41	1.04752	1.02054	1.07522	0.000489201
KLRC1	1.14957	1.03657	1.27488	0.00828028
KLRC2	1.00732	1.00095	1.01374	0.0243487
KLRC4	1.0677	1.01043	1.12823	0.0198771
KLRC4-KLRK1	1.08756	1.00694	1.17462	0.0326799
KNTC1	1.02303	1.00795	1.03833	0.00265245
KPNA2	1.0115	1.0045	1.01854	0.00124073
KREMEN1	1.0723	1.00325	1.14611	0.0398239
KRT15	1.94965	1.14404	3.32256	0.0140997
KRT19	1.19701	1.01761	1.40804	0.0299578
KRT36	5.47857	1.29819	23.1205	0.0206023
L1TD1	2.99041	1.41074	6.33892	0.0042675
LACTB	1.05561	1.00124	1.11293	0.0448756
LACTB2	1.05039	1.00017	1.10314	0.0492264
LAD1	2.67759	1.54123	4.65177	0.000474063
LAG3	1.22369	1.08266	1.3831	0.0012328
LAMA1	1.05827	1.00688	1.11229	0.0257657
LAMC1	1.006	1.00034	1.0117	0.0377874
LAMC2	1.90187	1.08517	3.33324	0.0247383
LAMP3	1.28705	1.03503	1.60042	0.023229
LAMTOR5	1.00585	1.00121	1.01051	0.0134451
LARP4	1.0635	1.01184	1.1178	0.0153912
LARP4B	1.04409	1.00057	1.0895	0.0469947
LATS2	1.10041	1.0141	1.19407	0.0216874
LAYN	1.02393	1.00158	1.04678	0.0357319
LBR	1.0272	1.00437	1.05055	0.0192664
LBX2	1.12001	1.01839	1.23178	0.0195237
LCN2	1.08264	1.00451	1.16685	0.0377445
LCORL	1.09952	1.01077	1.19606	0.0271484
LCP2	1.00868	1.00242	1.01497	0.00649196
LDHA	1.00083	1.00011	1.00156	0.0245233
LDHAL6B	15.2996	1.51496	154.51	0.0207756
LEF1	1.0085	1.00158	1.01547	0.0159757
LGALS12	1.21976	1.03775	1.43371	0.0159816
LGALS2	1.11973	1.00765	1.24428	0.0355951
LGALS9C	1.31751	1.0932	1.58784	0.00378169
LGMN	1.00354	1.00017	1.00692	0.0396268
LGSN	2.77086	1.63602	4.6929	0.00014997
LHFPL2	1.01629	1.00105	1.03177	0.0361015
LHX4	1.1973	1.07845	1.32925	0.000735952
LIF	1.00871	1.00252	1.01493	0.00572262
LILRA6	1.04631	1.00589	1.08836	0.0243166
LIN28B	4.32059	1.68484	11.0797	0.00232138
LIPH	1.52509	1.1526	2.01797	0.00313747
LLPH	1.01796	1.00014	1.03609	0.0482114
LMNB1	1.00689	1.00113	1.01268	0.0190167
LMNB2	1.01301	1.00063	1.02554	0.0392926
LNX1	1.01414	1.00284	1.02558	0.014069
LOXL1	1.00847	1.00069	1.01632	0.0328092
LOXL2	1.00945	1.00244	1.01651	0.00819689
LOXL3	1.03208	1.00616	1.05867	0.0149679
LOXL4	1.18363	1.07571	1.30239	0.000548276
LPP	1.16121	1.04633	1.28871	0.00492141
LPPR3	1.02585	1.00253	1.04971	0.0296326
LRIF1	1.05852	1.00757	1.11204	0.0238528
LRRC18	1.52843	1.19433	1.95598	0.000748695
LRRC42	1.02832	1.0014	1.05596	0.0390616
LRRC46	1.02619	1.00953	1.04313	0.00196224
LRRC48	1.01392	1.00445	1.02347	0.00386973
LRRC56	1.46	1.00381	2.12351	0.0477212
LRRC71	1.05315	1.01433	1.09345	0.00687912
LRRFIP2	1.01616	1.00091	1.03164	0.0377703
LSG1	1.07504	1.0351	1.11654	0.000180212
LSM3	1.04672	1.00319	1.09213	0.0351236
LSM5	1.01032	1.00163	1.01909	0.0198338
LSM6	1.02725	1.00261	1.05249	0.0299695
LTB	1.05712	1.00608	1.11074	0.0277902
LTV1	1.04627	1.00426	1.09005	0.0305266
LURAP1L	1.07687	1.00391	1.15514	0.038546
LY6G6C	2.53561	1.04143	6.17354	0.0404255
LYAR	1.06658	1.02493	1.10992	0.00151664
LYG2	3.72628	1.06799	13.0012	0.0391004
LYPLA2	1.03028	1.01186	1.04903	0.00119319
LYZ	1.00511	1.00081	1.00944	0.0198795
LZTS1	1.02213	1.00607	1.03845	0.00674804
M6PR	1.01009	1.00325	1.01699	0.00380711
MAB21L1	1.05074	1.02174	1.08057	0.000528091
MAB21L2	1.2035	1.04018	1.39247	0.0127972
MAD2L1	1.02206	1.00941	1.03487	0.000593305
MAFG	1.05632	1.01266	1.10187	0.0109507
MAGOH	1.00953	1.00116	1.01798	0.0255011
MAK16	1.09238	1.03213	1.15614	0.0022689
MALL	1.04879	1.00661	1.09273	0.0229411
MALT1	1.06126	1.00747	1.11793	0.0250705
MAML3	1.14151	1.00411	1.2977	0.0431042
MAN1B1	1.0273	1.00914	1.04579	0.00308434
MAP1B	1.00477	1.00077	1.00879	0.0193676
MAP2K3	1.03324	1.01359	1.05327	0.000844014
MAP3K14	1.05448	1.00348	1.10808	0.0359753
MAP7D3	1.10529	1.00661	1.21365	0.0359066
MAPK13	1.02867	1.00047	1.05767	0.0462658
MAPK15	1.00706	1.00033	1.01384	0.0397522
MAPKAPK2	1.01815	1.00612	1.03032	0.00301274
MASTL	1.0699	1.00581	1.13808	0.0320539
MAT1A	1.79658	1.14857	2.81019	0.010264
MB21D1	1.1697	1.00448	1.36208	0.0436435
MBD4	1.02378	1.00312	1.04487	0.0238714
MBOAT1	1.0746	1.00285	1.15148	0.0412858
MCM10	1.08072	1.02022	1.1448	0.0082682
MCM2	1.0199	1.0048	1.03522	0.0096047
MCM3	1.01285	1.00178	1.02403	0.0227367
MCM6	1.03107	1.00837	1.05428	0.00706711
MCTP2	1.14728	1.04433	1.26037	0.0041805
MED28	1.0315	1.00433	1.05939	0.0227557
MED8	1.03726	1.01343	1.06165	0.0020384
MEIG1	1.23077	1.00603	1.50573	0.0435511
MELK	1.05353	1.02145	1.08662	0.000949613
MEMO1	1.07095	1.02961	1.11396	0.000643585
MEOX1	1.26443	1.03448	1.54548	0.0219625
MET	1.00806	1.00003	1.01615	0.0490293
MEX3B	1.06191	1.0103	1.11615	0.0181123
MEX3D	1.03067	1.00438	1.05764	0.0219191
MFAP3	1.04946	1.0009	1.10038	0.0458042
MFHAS1	1.06301	1.00132	1.12851	0.0451522
MFI2	1.03795	1.01056	1.06607	0.00632993
MFSD1	1.00919	1.00014	1.01832	0.0466343
MFSD9	1.20581	1.04193	1.39547	0.0120354
MGAM	1.46756	1.13708	1.8941	0.00321066
MGAT4B	1.00986	1.00083	1.01897	0.0323309
MICA	1.03942	1.00432	1.07574	0.0273802
MIER1	1.07178	1.00786	1.13976	0.0271433
MINA	1.03491	1.00609	1.06457	0.0172719
MIS18A	1.07968	1.02386	1.13853	0.00464575
MKI67	1.05727	1.02236	1.09339	0.00115299
MLX	1.0535	1.02429	1.08354	0.000280044
MMP7	1.01265	1.00395	1.02142	0.00428288
MMP9	1.00224	1.00033	1.00414	0.021125
MOB1A	1.0253	1.00418	1.04687	0.0186335
MORF4L2	1.00454	1.00024	1.00887	0.0384687
MOSPD1	1.10969	1.02776	1.19815	0.00782044
MPHOSPH9	1.02956	1.00918	1.05035	0.00429482
MPZL3	1.52353	1.02122	2.27291	0.0391251
MRC2	1.00678	1.00232	1.01127	0.00288591
MRGPRF	1.07285	1.00955	1.14013	0.0234333
MRPL13	1.02321	1.0042	1.04258	0.0164615
MRPL17	1.01356	1.00022	1.02709	0.0463336
MRPL23	1.01106	1.00033	1.0219	0.0433611
MRPL32	1.01795	1.00356	1.03254	0.0143162
MRPL42	1.04432	1.02122	1.06795	0.000145207
MRPL47	1.02055	1.00062	1.04088	0.0431749
MRPL51	1.00463	1.00131	1.00796	0.00624159
MRPS10	1.06283	1.00695	1.1218	0.0270103
MRRF	1.05947	1.00694	1.11474	0.0259882
MRTO4	1.02927	1.00255	1.05671	0.0315968
MS4A1	1.70517	1.1342	2.56359	0.0103097
MS4A14	1.08398	1.00632	1.16763	0.0335049
MS4A4A	1.0111	1.00132	1.02098	0.0259938
MSANTD3	1.01982	1.00119	1.03879	0.0369374
MSH2	1.02926	1.00281	1.05642	0.0299422
MSH6	1.02069	1.00567	1.03593	0.00677986
MSMP	1.00357	1.00015	1.00699	0.0405304
MSR1	1.00694	1.00084	1.01307	0.0256028
MST1R	1.46514	1.07116	2.00401	0.0168412
MT1F	1.0082	1.00014	1.01633	0.0460154
MTBP	1.17564	1.01876	1.35669	0.0268095
MTF2	1.0821	1.00229	1.16828	0.0435535
MTFP1	1.05378	1.0131	1.0961	0.00910607
MTFR1	1.1063	1.02291	1.19648	0.0115204
MTFR2	1.29981	1.08792	1.55296	0.00387497
MTHFD1L	1.05007	1.0117	1.08989	0.0101032
MUC1	1.02133	1.00543	1.03748	0.0083883
MURC	1.37948	1.14404	1.66338	0.000753787
MUSK	1.16244	1.06192	1.27247	0.00110618
MXRA5	1.01911	1.00757	1.03077	0.00112245
MYB	1.27695	1.02534	1.59031	0.0290018
MYBL2	1.01321	1.00298	1.02354	0.0112367
MYC	1.00718	1.00073	1.01368	0.0291111
MYCBP	1.04072	1.00624	1.07638	0.020232
MYCBPAP	1.13502	1.03485	1.24489	0.00721762
MYD88	1.02514	1.00461	1.04609	0.0161686
MYH9	1.00535	1.0007	1.01003	0.0242353
MYL4	1.17868	1.05413	1.31794	0.00391154
MYO1B	1.01237	1.00258	1.02225	0.0131636
MYO1C	1.03847	1.01312	1.06446	0.00275457
MYO1G	1.04776	1.0015	1.09616	0.0428849
MYO1H	5.94197	1.02414	34.4746	0.0469712
MYOG	1.0438	1.01586	1.07251	0.00195716
MYOM3	2.55521	1.026	6.36364	0.043895
MYPN	1.21535	1.02082	1.44695	0.0284153
MZT1	1.03924	1.0102	1.06911	0.00777527
NAA15	1.11765	1.02738	1.21586	0.00964025
NAA38	1.03763	1.01265	1.06322	0.00296342
NAIF1	1.12874	1.01735	1.25234	0.0223506
NAT1	1.19351	1.04871	1.35831	0.00734591
NCAPD2	1.01642	1.00701	1.02593	0.000601249
NCAPG	1.054	1.01884	1.09037	0.00237936
NCAPG2	1.03508	1.00296	1.06823	0.0320802
NCAPH	1.04363	1.01115	1.07716	0.00811208
NCF2	1.01145	1.00042	1.0226	0.0417646
NDC80	1.03508	1.00228	1.06896	0.0358831
NDST3	1.1047	1.02565	1.18984	0.00857236
NDUFA9	1.01988	1.0053	1.03467	0.00738523
NEIL3	1.17791	1.03525	1.34023	0.0129237
NEK2	1.0519	1.01565	1.08944	0.00468118
NETO1	1.01347	1.00235	1.02471	0.0174208
NEU1	1.02001	1.00137	1.039	0.035221
NFATC1	1.11486	1.03593	1.19981	0.00370618
NFE2	1.31505	1.01445	1.70472	0.0386106
NFE2L3	1.06326	1.02259	1.10555	0.00205121
NHLH1	1.04422	1.00178	1.08844	0.0409402
NHLH2	1.16564	1.02108	1.33066	0.0232807
NIP7	1.10284	1.0522	1.15592	4.48e-05
NIPA2	1.04102	1.01801	1.06454	0.000422503
NKIRAS2	1.02068	1.00126	1.04047	0.0367654
NKX2-1	1.21786	1.04323	1.42171	0.012563
NKX2-8	1.79937	1.06373	3.04377	0.0285016
NME7	1.02271	1.00424	1.04151	0.0157098
NMI	1.0398	1.00369	1.0772	0.0304337
NMRK2	1.95629	1.23453	3.10003	0.00427703
NMU	1.01668	1.00417	1.02935	0.00881028
NOA1	1.06714	1.00467	1.1335	0.0347559
NOD1	1.11196	1.01617	1.21678	0.0209468
NOL10	1.13849	1.05903	1.22391	0.000441886
NOL11	1.02119	1.00064	1.04218	0.0432588
NOL6	1.06063	1.01624	1.10695	0.00696393
NOL8	1.03935	1.00613	1.07367	0.0198868
NOM1	1.11152	1.02419	1.20628	0.011321
NOP10	1.00654	1.00149	1.01162	0.011137
NOP14	1.08779	1.02621	1.15307	0.00465382
NOP16	1.02396	1.00011	1.04837	0.0489624
NOP2	1.02084	1.0088	1.03303	0.00065741
NOP58	1.03139	1.01234	1.0508	0.00115905
NOS3	1.074	1.00137	1.1519	0.0456784
NPHP1	1.04926	1.00043	1.10047	0.0479638
NPIPA2	1.10131	1.00536	1.20642	0.0379866
NPM1	1.0013	1.00005	1.00254	0.0409691
NPR2	1.0152	1.00062	1.02998	0.0409801
NPR3	1.21193	1.04214	1.40938	0.012563
NPY1R	1.05113	1.00031	1.10452	0.0485734
NPY5R	1.13182	1.02017	1.25569	0.019445
NR0B1	1.16617	1.01045	1.34589	0.0355446
NR1I2	4.71334	1.2142	18.2965	0.0250632
NRAS	1.03046	1.00347	1.05818	0.0266924
NRBP1	1.02294	1.00966	1.03639	0.00066737
NRIP1	1.07302	1.02856	1.1194	0.00109845
NRIP2	1.00782	1.00325	1.01241	0.000781882
NRM	1.03044	1.00591	1.05556	0.0147214
NRP1	1.00887	1.00262	1.01515	0.00533301
NRP2	1.00891	1.00233	1.01553	0.0078645
NT5DC2	1.00524	1.00074	1.00977	0.0223844
NTMT1	1.02107	1.00156	1.04096	0.0341095
NTRK1	1.08338	1.03944	1.12918	0.000150158
NUDCD1	1.0832	1.00472	1.1678	0.0372771
NUDT15	1.11737	1.0472	1.19225	0.000798194
NUDT5	1.01578	1.00555	1.02611	0.00242566
NUF2	1.02096	1.00271	1.03954	0.024168
NUFIP2	1.03588	1.00811	1.06441	0.0109895
NUP160	1.05701	1.01377	1.10208	0.009275
NUP188	1.02883	1.00396	1.05432	0.0228281
NUP210L	201.842	9.11954	4467.35	0.000782765
NUP37	1.04279	1.01034	1.07628	0.0093853
NUP93	1.02182	1.00383	1.04013	0.0172443
NUPR1	1.00258	1.00023	1.00493	0.0313301
NUS1	1.07276	1.0266	1.121	0.00174935
NUSAP1	1.00908	1.00163	1.01657	0.0167318
NXF3	1.46058	1.1347	1.88004	0.00327111
NXNL2	1.28464	1.02532	1.60954	0.0294534
NXT1	1.02932	1.00219	1.05719	0.0339847
NYNRIN	1.10699	1.00518	1.21911	0.0389326
OAF	1.01134	1.00282	1.01993	0.00897165
OAZ3	1.18557	1.00102	1.40416	0.0486415
ODC1	1.00854	1.00403	1.01308	0.000202176
ODF2L	1.04358	1.00838	1.08001	0.014815
OIP5	1.09391	1.00744	1.18781	0.0326518
OMA1	1.093	1.02157	1.16942	0.00991179
OMP	1.63177	1.10005	2.4205	0.0149361
ONECUT2	1.3454	1.06645	1.6973	0.0123261
OR2A7	2.2161	1.23782	3.96752	0.0074068
ORC1	1.15333	1.03981	1.27925	0.00696731
ORC6	1.04643	1.00921	1.08501	0.0140322
ORMDL2	1.03389	1.00791	1.06054	0.0102767
OST4	1.00414	1.00085	1.00745	0.0137568
OSTC	1.00874	1.00232	1.01519	0.00751948
OTUD3	1.29883	1.15849	1.45618	7.41e-06
OXCT2	1.86681	1.20202	2.89929	0.00545011
OXSR1	1.04913	1.01763	1.08161	0.00204541
P2RY6	1.07842	1.00449	1.1578	0.0372021
P4HA1	1.01248	1.00315	1.02189	0.00860885
P4HA2	1.01635	1.00427	1.02857	0.00785298
P4HB	1.00111	1.00021	1.00201	0.0154201
PABPC4	1.01526	1.00332	1.02733	0.0120882
PABPC4L	1.3859	1.1722	1.63857	0.000133772
PAPOLA	1.01565	1.00213	1.02936	0.0231777
PARD6G	1.13952	1.00413	1.29315	0.0429811
PARP15	1.23817	1.02157	1.5007	0.0294481
PARPBP	1.1458	1.05887	1.23986	0.000721893
PASK	1.05011	1.00442	1.09787	0.0312129
PAX5	1.44464	1.08836	1.91755	0.0108977
PAXIP1	1.0854	1.00152	1.1763	0.045816
PBDC1	1.02547	1.00567	1.04565	0.0114377
PBRM1	1.03921	1.00023	1.07972	0.0486399
PBX3	1.02907	1.009	1.04954	0.00434726
PCBP1	1.00885	1.00133	1.01644	0.0209821
PCDHB3	1.07878	1.01875	1.14234	0.00943721
PCGF1	1.03506	1.00341	1.06771	0.0296437
PCNA	1.00456	1.00071	1.00843	0.0202989
PDCD1	1.492	1.06754	2.08521	0.0191479
PDCD2	1.02333	1.00229	1.0448	0.0295362
PDCD5	1.00976	1.00298	1.0166	0.00473473
PDCL3	1.04592	1.02183	1.07057	0.000158763
PDE7A	1.07482	1.0249	1.12716	0.00294123
PDIA3	1.00246	1.00038	1.00455	0.0204811
PDIA4	1.00524	1.00117	1.00933	0.0115029
PDIA6	1.00323	1.00008	1.0064	0.0443892
PDK3	1.09892	1.01907	1.18502	0.014257
PDLIM3	1.0088	1.0039	1.01372	0.000420883
PDLIM7	1.0075	1.00111	1.01394	0.021349
PDS5A	1.0827	1.03744	1.12995	0.000265724
PDZK1IP1	1.05587	1.00959	1.10427	0.0174302
PELO	1.05512	1.00287	1.11009	0.038405
PES1	1.0062	1.00133	1.01109	0.0124799
PFN1	1.00214	1.00092	1.00337	0.000618366
PGBD2	1.2742	1.0513	1.54436	0.013515
PGD	1.00776	1.00119	1.01437	0.0205181
PGK1	1.00084	1.00015	1.00154	0.0175754
PGRMC2	1.02113	1.00264	1.03996	0.024923
PGS1	1.04041	1.00088	1.0815	0.0450016
PHF13	1.06407	1.00334	1.12848	0.0383383
PHIP	1.09702	1.01502	1.18566	0.019495
PHLDA2	1.03032	1.00302	1.05836	0.0292692
PHTF1	1.04868	1.01444	1.08408	0.0050096
PI4K2B	1.06024	1.00346	1.12022	0.0372479
PIBF1	1.1045	1.02639	1.18856	0.00790638
PIF1	1.07904	1.01157	1.15101	0.0209409
PIGA	1.15566	1.02689	1.30057	0.0163823
PIGO	1.06209	1.00283	1.12485	0.0397321
PIM1	1.01903	1.00237	1.03597	0.025002
PLAA	1.05586	1.01461	1.09878	0.00751307
PLAT	1.0096	1.00388	1.01536	0.00098883
PLBD1	1.02775	1.00401	1.05206	0.0217004
PLEKHG2	1.01959	1.00261	1.03685	0.023522
PLEKHG4	1.07161	1.03	1.1149	0.000619743
PLIN2	1.00316	1.00008	1.00625	0.0445406
PLK1	1.02814	1.00754	1.04916	0.00719129
PLK3	1.01627	1.00084	1.03193	0.038667
PLK4	1.0554	1.01451	1.09794	0.00748241
PLOD1	1.00639	1.00204	1.01076	0.00396125
PLOD2	1.00617	1.00214	1.01022	0.00267835
PLOD3	1.01256	1.00507	1.02011	0.000981335
PLP2	1.00555	1.001	1.01011	0.0167252
PLXNA1	1.03177	1.0069	1.05725	0.0119934
PLXND1	1.00626	1.00214	1.0104	0.00288843
PMEL	1.32819	1.00844	1.74933	0.0434084
PMEPA1	1.00452	1.00037	1.0087	0.0329227
PMPCA	1.02777	1.00662	1.04937	0.00981895
PNO1	1.08476	1.03081	1.14153	0.00177177
PNPLA2	1.01337	1.00385	1.02298	0.00581564
POC1A	1.06754	1.00544	1.13347	0.032574
PODXL	1.00478	1.00043	1.00916	0.0312845
POGLUT1	1.08223	1.00054	1.17058	0.0484537
POLE3	1.01213	1.00067	1.02372	0.0379169
POLQ	1.19199	1.00736	1.41045	0.0408197
POLR2B	1.01312	1.00457	1.02174	0.00258082
POLR2D	1.03489	1.00037	1.0706	0.0475709
POLR2H	1.02103	1.00644	1.03584	0.00459974
POMP	1.00927	1.00017	1.01846	0.0459422
POPDC2	1.08885	1.00244	1.18271	0.0436279
POU4F1	1.05194	1.02464	1.07996	0.000160086
POU4F2	1.18516	1.07891	1.30188	0.000392858
PPARG	1.08569	1.00936	1.16779	0.0270789
PPFIBP1	1.03052	1.00255	1.05926	0.0322145
PPHLN1	1.03083	1.01218	1.04982	0.00111652
PPIB	1.00161	1.00042	1.00281	0.00816085
PPIH	1.02267	1.00177	1.04402	0.0333766
PPIL4	1.08133	1.02766	1.1378	0.00260729
PPM1G	1.02047	1.00869	1.03239	0.000625693
PPP1CA	1.01041	1.00065	1.02027	0.0365351
PPP1CB	1.00478	1.00078	1.0088	0.0191543
PPP1R17	1.01824	1.00037	1.03644	0.0454407
PPP4R2	1.0273	1.00302	1.05217	0.0273349
PPP6C	1.02702	1.00138	1.05332	0.0387525
PPRC1	1.05698	1.00694	1.1095	0.025131
PQLC2	1.0511	1.00432	1.10006	0.0319234
PRAME	1.00943	1.00078	1.01816	0.0325951
PRC1	1.01142	1.00266	1.02025	0.0104808
PRDM13	1.33924	1.04102	1.72288	0.0230388
PRDX4	1.00679	1.00136	1.01224	0.0141206
PREP	1.0516	1.01001	1.0949	0.0145298
PRIM2	1.18221	1.05466	1.32518	0.00405724
PRKAR2A	1.09729	1.03916	1.15867	0.000828223
PRLR	1.91574	1.33108	2.7572	0.000466287
PROZ	3.89358	1.07163	14.1466	0.0389165
PRPF18	1.06724	1.00784	1.13015	0.0259395
PRPF38B	1.03207	1.00327	1.0617	0.0288018
PRPF4	1.04645	1.0119	1.08218	0.0080387
PRPH	1.00634	1.00108	1.01162	0.0180864
PRR11	1.03697	1.00255	1.07256	0.0350315
PRR14L	1.08668	1.00092	1.17979	0.0474901
PRRC1	1.04155	1.00573	1.07864	0.022601
PRSS21	1.19601	1.01541	1.40874	0.0321133
PRSS36	1.19382	1.02481	1.39072	0.0229329
PRSS8	3.08628	1.03676	9.18741	0.0428861
PSMA4	1.01074	1.00312	1.01842	0.00563882
PSMA5	1.01305	1.00352	1.02268	0.00718394
PSMB1	1.00581	1.00011	1.01155	0.045655
PSMB2	1.0227	1.00444	1.04129	0.0146225
PSMB4	1.00354	1.00002	1.00707	0.0484376
PSMC2	1.01028	1.00113	1.01951	0.0275943
PSMD11	1.02713	1.01192	1.04257	0.000437121
PSMD12	1.04276	1.01949	1.06655	0.000275706
PSMD13	1.01148	1.00188	1.02118	0.018983
PSMD6	1.02743	1.00952	1.04566	0.00256281
PSMD7	1.01495	1.00141	1.02868	0.0303613
PSMG3	1.01454	1.0009	1.02836	0.0366132
PSTPIP2	1.13026	1.04446	1.22311	0.00236719
PTBP3	1.11824	1.05264	1.18793	0.000291133
PTK7	1.01343	1.00012	1.02692	0.0480109
PTPN12	1.01142	1.00269	1.02022	0.0102607
PTPN7	1.07604	1.01493	1.14084	0.0140264
PTPRQ	1.47733	1.0914	1.99974	0.0115333
PTRF	1.0061	1.00074	1.01149	0.0257883
PTTG1	1.00625	1.00155	1.01096	0.00903001
PUS1	1.04328	1.01232	1.07519	0.00583559
PUS7	1.16764	1.07345	1.2701	0.000304367
PWP1	1.0323	1.00215	1.06336	0.0355397
PXDN	1.01353	1.0054	1.02173	0.00107209
PYROXD1	1.05866	1.01556	1.1036	0.00719074
PYROXD2	1.07976	1.00398	1.16127	0.038733
QRICH2	1.10497	1.03717	1.1772	0.00200363
RAB13	1.00334	1.00008	1.00662	0.044815
RAB1A	1.00814	1.00061	1.01573	0.0341653
RAB25	1.30695	1.02197	1.67138	0.0329101
RAB27A	1.04996	1.01583	1.08523	0.00383748
RAB36	1.0785	1.03451	1.12435	0.000374625
RAB38	1.22572	1.05351	1.42609	0.00842129
RAB42	1.09329	1.04116	1.14804	0.000346276
RAD18	1.08555	1.01213	1.16429	0.0215989
RAD51	1.05097	1.00703	1.09682	0.0225189
RAD51AP1	1.0292	1.01114	1.04759	0.00144335
RAD54B	1.11995	1.01429	1.23661	0.0250527
RAD54L	1.07483	1.00669	1.14758	0.0308142
RAD54L2	1.16033	1.03498	1.30086	0.0107901
RAE1	1.03023	1.00418	1.05696	0.0226522
RAF1	1.01128	1.00288	1.01976	0.00840663
RALB	1.01717	1.00647	1.02799	0.00159914
RAN	1.00255	1.00029	1.00481	0.0269981
RANBP1	1.00397	1.00025	1.00771	0.0364724
RAP2B	1.03806	1.00184	1.07559	0.0392804
RAP2C	1.04011	1.00667	1.07466	0.01835
RARS	1.03858	1.0124	1.06544	0.00366307
RARS2	1.05965	1.01237	1.10913	0.0128507
RASA2	1.27308	1.10893	1.46152	0.000607941
RASGEF1B	1.02808	1.01155	1.04488	0.000814749
RASSF1	1.04192	1.00563	1.07951	0.0231894
RASSF3	1.05674	1.00667	1.1093	0.0258537
RASSF8	1.02258	1.00033	1.04533	0.0466126
RBBP8	1.0299	1.00845	1.05182	0.00609221
RBM15B	1.05202	1.00657	1.09952	0.0244097
RBMS1	1.03106	1.00964	1.05293	0.00429906
RBPMS	1.02421	1.0082	1.04048	0.00292438
RCC1	1.04656	1.01634	1.07768	0.00233069
RCC2	1.01854	1.00452	1.03276	0.00937812
RCVRN	1.55006	1.2349	1.94566	0.000157286
RDH14	1.02678	1.01128	1.04251	0.000660192
RECQL4	1.02104	1.00453	1.03783	0.0123197
RENBP	1.02204	1.00528	1.03908	0.00975987
REP15	1.56743	1.21574	2.02086	0.000526587
REST	1.16675	1.06725	1.27553	0.000696672
RFC3	1.03768	1.00403	1.07245	0.0278849
RFC4	1.02199	1.00521	1.03905	0.0100085
RFWD2	1.03516	1.00336	1.06796	0.0299477
RFWD3	1.11315	1.03626	1.19576	0.00333472
RFX3	1.07628	1.02919	1.12553	0.00128015
RGPD2	1.24562	1.04334	1.48712	0.0151291
RGS16	1.0188	1.00618	1.03157	0.00339888
RHEBL1	1.22566	1.06435	1.41142	0.00471136
RIOK1	1.08817	1.02266	1.15787	0.00764892
RIOK3	1.03384	1.00691	1.06149	0.0134459
RIPK3	1.07454	1.00185	1.1525	0.0442641
RIPPLY3	1.65628	1.04681	2.62059	0.0311333
RND3	1.00854	1.00088	1.01627	0.0289011
RNF122	1.05361	1.01467	1.09403	0.00656571
RNF149	1.01467	1.00236	1.02712	0.0193094
RNF168	1.11771	1.02389	1.22013	0.012858
RNF219	1.07627	1.00302	1.15488	0.040973
RNF7	1.0149	1.00306	1.02689	0.0135389
RP11-500M8.7	1.09326	1.01117	1.18202	0.025158
RP11-514P8.6	1.07823	1.0006	1.16188	0.0481742
RP11-723O4.6	1.35044	1.11833	1.63072	0.00179492
RP2	1.06768	1.00942	1.12931	0.0221725
RP9	1.03468	1.00075	1.06977	0.0450626
RPF2	1.07444	1.02828	1.12267	0.00135157
RPIA	1.17979	1.10815	1.25606	2.31e-07
RPL14	1.00197	1.00045	1.00349	0.0109333
RPL32	1.00054	1.00008	1.00101	0.0220966
RPL39	1.00027	1.00004	1.0005	0.0229849
RPN1	1.01143	1.00329	1.01964	0.0058452
RPS18	1.00043	1.00013	1.00074	0.0051178
RPS3	1.00018	1.00007	1.00029	0.0013116
RPS6	1.00044	1.0002	1.00068	0.000299399
RPS7	1.00147	1.00037	1.00257	0.008929
RPSA	1.00078	1.0001	1.00147	0.0253043
RRAGC	1.03341	1.00496	1.06268	0.0210567
RRM2	1.01174	1.00616	1.01735	3.55e-05
RRP1B	1.14085	1.06613	1.22079	0.000137266
RRP9	1.04571	1.01079	1.08185	0.00990477
RRS1	1.03798	1.00899	1.06781	0.0099099
RSPH10B	1.06573	1.0073	1.12756	0.0269111
RTKN2	1.09184	1.01005	1.18025	0.0269923
RUNX2	1.08587	1.00891	1.1687	0.0280667
RUNX3	1.10824	1.00161	1.22623	0.0464719
S100A11	1.00129	1.00048	1.00209	0.00169805
S100A4	1.00526	1.00132	1.0092	0.00877157
S100A9	1.00105	1.00004	1.00206	0.0419335
SAMD11	1.01229	1.00455	1.0201	0.00181238
SARNP	1.00923	1.00096	1.01757	0.0285624
SARS	1.00896	1.00086	1.01713	0.0300995
SAT1	1.00073	1.00021	1.00125	0.00637455
SBNO1	1.12868	1.06648	1.1945	2.85e-05
SBSPON	1.11258	1.02131	1.21201	0.0145745
SCLT1	1.11017	1.01299	1.21667	0.0253464
SCML1	1.09024	1.01926	1.16615	0.0118866
SCNN1B	1.06094	1.01705	1.10673	0.00606669
SCNN1G	1.70572	1.16725	2.49261	0.00579797
SCYL2	1.04832	1.00877	1.08942	0.0161671
SDC1	1.02127	1.00766	1.03508	0.00211593
SDF2	1.02904	1.00528	1.05335	0.0163049
SDK1	1.09339	1.02536	1.16594	0.00644826
SDR42E2	1.07163	1.00742	1.13993	0.0281989
SEC11A	1.00615	1.00114	1.01119	0.0160189
SEC13	1.01647	1.00764	1.02539	0.000244173
SEC16A	1.04027	1.01396	1.06726	0.00252423
SEC24D	1.02217	1.00328	1.04141	0.021247
SEC61B	1.00585	1.0016	1.01011	0.00687646
SEH1L	1.05512	1.00897	1.10337	0.018695
SELE	1.53941	1.01152	2.3428	0.0440702
SENP1	1.10153	1.01332	1.19742	0.0231699
SERBP1	1.00784	1.00243	1.01328	0.00447268
SERPINB1	1.01478	1.00175	1.02797	0.0260414
SERPINB8	1.0284	1.0011	1.05644	0.0413596
SERPINE1	1.00191	1.00047	1.00336	0.00948002
SERPINH1	1.00303	1.00077	1.00529	0.00853718
SET	1.00248	1.00033	1.00464	0.0235561
SETD8	1.02143	1.01136	1.03159	2.73e-05
SF3A3	1.01034	1.00106	1.0197	0.0289222
SFMBT1	1.18971	1.00824	1.40383	0.0396702
SFN	1.13267	1.0489	1.22313	0.00148366
SGCB	1.0023	1.00014	1.00447	0.0367425
SGOL1	1.11567	1.05464	1.18023	0.000137163
SGOL2	1.11574	1.02702	1.21212	0.00957821
SH2B2	1.04387	1.01714	1.0713	0.0011788
SH3BGRL3	1.00262	1.00011	1.00513	0.0408832
SH3BP2	1.01351	1.0018	1.02536	0.023586
SHB	1.04567	1.01003	1.08257	0.011611
SHC1	1.00712	1.00291	1.01135	0.000902471
SHCBP1	1.09943	1.03408	1.16891	0.00243036
SHISA5	1.00571	1.00027	1.01118	0.0395744
SHQ1	1.06362	1.00444	1.12629	0.0347106
SIGLEC12	1.17956	1.04952	1.32572	0.0055897
SIGLEC9	1.03842	1.00343	1.07463	0.0311101
SKA3	1.0774	1.0263	1.13105	0.00263965
SKIDA1	1.27212	1.02901	1.57266	0.0261299
SKIL	1.04065	1.00025	1.08269	0.0485798
SLBP	1.01644	1.00158	1.03153	0.0299649
SLC10A3	1.04886	1.00878	1.09053	0.0164113
SLC10A6	1.25786	1.00126	1.5802	0.0487462
SLC11A1	1.00522	1.00073	1.00972	0.0227108
SLC16A3	1.00506	1.00065	1.0095	0.0244387
SLC17A9	1.07581	1.02144	1.13307	0.00574764
SLC1A5	1.0294	1.01104	1.04811	0.00160615
SLC20A1	1.00467	1.00151	1.00784	0.00376935
SLC22A2	2.65917	1.09	6.48735	0.0316071
SLC25A19	1.04376	1.01358	1.07485	0.00422927
SLC25A43	1.05339	1.00321	1.10608	0.036752
SLC26A2	1.04672	1.02289	1.07112	0.000102374
SLC2A14	1.30015	1.04505	1.61754	0.0185062
SLC2A3	1.00721	1.00024	1.01422	0.0425277
SLC30A5	1.02653	1.00032	1.05343	0.0472235
SLC30A6	1.13063	1.03039	1.24062	0.00954396
SLC30A7	1.15254	1.05814	1.25535	0.00112949
SLC31A1	1.04193	1.00775	1.07727	0.0157904
SLC35C1	1.07964	1.01402	1.14951	0.0166068
SLC35E4	1.09761	1.01364	1.18854	0.0218178
SLC35F5	1.02486	1.00505	1.04506	0.0136651
SLC39A1	1.00889	1.00062	1.01724	0.0350838
SLC39A7	1.00796	1.00092	1.01506	0.0267078
SLC39A8	1.01095	1.00005	1.02198	0.0490035
SLC4A2	1.01083	1.00139	1.02036	0.0244995
SLC4A7	1.03884	1.00906	1.06949	0.0102418
SLC50A1	1.03752	1.00985	1.06596	0.00758187
SLC51B	1.22947	1.04092	1.45218	0.0150117
SLC52A2	1.03807	1.01427	1.06243	0.00158993
SLC6A6	1.03994	1.01136	1.06933	0.00587392
SLC9C2	1.56984	1.26436	1.94912	4.42e-05
SLCO4C1	45.6876	3.43409	607.834	0.00380016
SMAD6	1.13641	1.01053	1.27797	0.0327793
SMARCAL1	1.10377	1.00892	1.20754	0.0312735
SMARCC1	1.02727	1.00592	1.04907	0.012044
SMARCD1	1.00979	1.00096	1.0187	0.029747
SMC4	1.01989	1.00935	1.03055	0.00020354
SMCO2	1.97084	1.17162	3.31524	0.0105616
SMIM5	1.07	1.01724	1.12549	0.00872753
SMPDL3A	1.04266	1.00521	1.0815	0.025191
SMTN	1.00976	1.00283	1.01673	0.00571046
SMYD1	1.41018	1.12262	1.7714	0.00313645
SNAI1	1.07928	1.02107	1.14081	0.00699109
SNF8	1.0131	1.00281	1.0235	0.0124768
SNIP1	1.21121	1.04559	1.40308	0.0106432
SNRNP27	1.01861	1.00199	1.03551	0.0280712
SNRNP40	1.02548	1.00037	1.05121	0.046664
SNRNP48	1.21532	1.01563	1.45428	0.0332279
SNRPA1	1.02684	1.00768	1.04636	0.00584746
SNRPD1	1.01481	1.00275	1.02702	0.0159486
SNRPE	1.00442	1.00084	1.00802	0.0155642
SNRPF	1.01399	1.00098	1.02718	0.035021
SNRPG	1.00569	1.00147	1.00993	0.00824161
SNTB2	1.23145	1.09998	1.37863	0.000301113
SNTG2	1.4375	1.15018	1.79661	0.00142405
SNX11	1.07423	1.00735	1.14556	0.0290292
SOWAHC	1.09985	1.05007	1.15199	5.64e-05
SOX11	1.0234	1.00813	1.03891	0.00256012
SP1	1.05139	1.00969	1.0948	0.0152112
SP140L	1.05078	1.00309	1.10074	0.0366142
SPAG5	1.0183	1.00322	1.03361	0.0172319
SPAG6	1.04808	1.01971	1.07724	0.000796611
SPATA12	4.25676	1.46136	12.3994	0.00792096
SPCS3	1.02699	1.00354	1.051	0.0238371
SPG21	1.01717	1.00164	1.03294	0.0300772
SPHK1	1.01957	1.00791	1.03137	0.00096188
SPIN4	1.16762	1.03644	1.31541	0.0108144
SPN	1.10101	1.00078	1.21128	0.0481551
SPP1	1.00005	1	1.00009	0.0431053
SPPL2A	1.02184	1.00281	1.04123	0.0242676
SRD5A1	1.04539	1.00631	1.08599	0.0223862
SRD5A3	1.01984	1.00531	1.03458	0.00729271
SRP68	1.02971	1.00751	1.0524	0.00845725
SRPR	1.01436	1.00313	1.02573	0.0120956
SRSF10	1.02115	1.00771	1.03476	0.00195606
SRSF7	1.01772	1.00667	1.02889	0.00161083
SRSF9	1.00735	1.00272	1.01199	0.00181767
SSNA1	1.01522	1.00435	1.02621	0.0059711
SSR3	1.00779	1.00127	1.01436	0.0191514
ST8SIA2	1.07008	1.00765	1.13639	0.02722
ST8SIA4	1.11613	1.04129	1.19634	0.00191889
STAB1	1.00396	1.00076	1.00718	0.0154094
STAC3	1.06397	1.00472	1.1267	0.0339071
STAT3	1.01193	1.00267	1.02128	0.0114899
STIL	1.1918	1.07029	1.32712	0.0013843
STIP1	1.0083	1.00057	1.01609	0.0353233
STK3	1.06406	1.00367	1.12808	0.0372492
STK40	1.0233	1.00554	1.04136	0.00991173
STOML2	1.01287	1.00234	1.02351	0.0164333
STT3A	1.01328	1.00369	1.02296	0.00652719
STT3B	1.0221	1.00488	1.03962	0.0116868
STX18	1.03934	1.0047	1.07517	0.025686
STX2	1.08161	1.02735	1.13874	0.00281088
SULF1	1.00636	1.00272	1.01001	0.000606048
SURF4	1.00658	1.00145	1.01174	0.0118124
SUSD2	1.04198	1.00352	1.08191	0.0320937
SUV39H2	1.06048	1.01239	1.11085	0.013134
SUZ12	1.04076	1.00347	1.07944	0.0318584
SVIL	1.04088	1.01352	1.06899	0.00319963
SYNCRIP	1.02075	1.00706	1.03463	0.00287278
SYT8	1.47621	1.08074	2.0164	0.0143645
SYTL5	1.14775	1.00451	1.31143	0.0427533
TACR2	1.09086	1.00318	1.1862	0.0419212
TACSTD2	1.13452	1.01893	1.26324	0.0213382
TADA3	1.01705	1.00275	1.03155	0.0193024
TAF1A	1.12743	1.01165	1.25646	0.030047
TAGLN	1.00083	1.0001	1.00156	0.0254676
TAGLN2	1.00135	1.0002	1.0025	0.0217176
TAMM41	1.13841	1.0297	1.2586	0.0113585
TARS	1.01845	1.00402	1.03309	0.0120324
TATDN2	1.04841	1.00821	1.09021	0.0177895
TBC1D1	1.01259	1.00271	1.02256	0.0123751
TBC1D16	1.03734	1.00096	1.07504	0.044123
TBC1D23	1.05069	1.00268	1.10101	0.0382727
TBCA	1.00477	1.00114	1.00841	0.00991115
TBX19	1.06654	1.00036	1.1371	0.0487428
TCEB1	1.0148	1.00434	1.02536	0.00543686
TCEB3	1.03963	1.00473	1.07574	0.02571
TCF19	1.01886	1.00059	1.03747	0.0429777
TCF7	1.05595	1.00385	1.11076	0.0349551
TCIRG1	1.01057	1.00181	1.01941	0.0179284
TCP1	1.00944	1.00367	1.01526	0.00133025
TCTEX1D4	1.49188	1.11404	1.99786	0.00725858
TCTN1	1.0101	1.00197	1.01829	0.0148143
TDG	1.05582	1.0248	1.08778	0.0003576
TDP1	1.13125	1.03903	1.23165	0.00447583
TDP2	1.02626	1.00035	1.05285	0.0469744
TDRD12	1.2124	1.08382	1.35624	0.000759336
TEAD4	1.06115	1.02281	1.10094	0.00157272
TEKT2	1.0201	1.00309	1.03739	0.0203234
TES	1.03759	1.00516	1.07106	0.0227334
TESK1	1.02262	1.00036	1.04537	0.0463415
TEX10	1.05834	1.01008	1.10891	0.0172542
TEX14	1.7063	1.25416	2.32144	0.000669576
TFAP2A	1.02824	1.00684	1.05009	0.00944326
TFB2M	1.10368	1.02646	1.18669	0.00767953
TFG	1.01813	1.00489	1.03154	0.00713875
TFPI	1.01059	1.00012	1.02116	0.0474101
TGFBR1	1.01702	1.00389	1.03033	0.0109161
TGIF1	1.01264	1.00124	1.02416	0.0296224
TGM3	1.18637	1.04592	1.34568	0.00785405
TGS1	1.16996	1.0641	1.28634	0.00117872
THADA	1.04852	1.00231	1.09685	0.0393841
THBS1	1.00594	1.00018	1.01172	0.0430589
THG1L	1.12252	1.01222	1.24484	0.0285192
THUMPD3	1.02608	1.001	1.05178	0.0414209
TIFA	1.06466	1.01558	1.11612	0.00926805
TIMELESS	1.02792	1.00577	1.05056	0.0132186
TIMP1	1.0001	1	1.00019	0.0414654
TK1	1.04223	1.01619	1.06894	0.00135549
TLN1	1.00783	1.00157	1.01413	0.0140875
TMED2	1.00671	1.00144	1.01201	0.0125102
TMED3	1.01278	1.00147	1.02422	0.0266353
TMED6	2.68973	1.32522	5.45922	0.00615119
TMED9	1.00426	1.00008	1.00845	0.0457707
TMEM106C	1.00595	1.0007	1.01122	0.0262811
TMEM138	1.01957	1.00158	1.03788	0.0328605
TMEM140	1.02228	1.0017	1.04328	0.0336806
TMEM165	1.00252	1.00025	1.00479	0.0293558
TMEM185B	1.02484	1.00875	1.0412	0.00237936
TMEM208	1.01228	1.00033	1.02439	0.0440547
TMEM214	1.01744	1.00056	1.0346	0.0427889
TMEM234	1.05463	1.01069	1.10048	0.0142999
TMEM26	1.27884	1.01961	1.60398	0.0333407
TMEM33	1.04705	1.01204	1.08327	0.00806428
TMEM39A	1.04581	1.00276	1.09071	0.0367562
TMEM43	1.02453	1.00719	1.04217	0.00539528
TMEM44	1.07284	1.0174	1.1313	0.00939499
TMEM45A	1.01342	1.00235	1.0246	0.0173488
TMEM60	1.03881	1.00649	1.07216	0.0182059
TMEM61	1.31199	1.01604	1.69413	0.0373418
TMEM71	1.05755	1.01371	1.10329	0.00959039
TMEM87B	1.11392	1.04287	1.1898	0.00133461
TMEM8A	1.01842	1.00163	1.03548	0.0313914
TMF1	1.05288	1.0054	1.10261	0.0286208
TMOD3	1.0716	1.01396	1.13252	0.014228
TMPO	1.01671	1.00759	1.02592	0.000312112
TMSB15A	1.00873	1.00312	1.01437	0.0022528
TMSB4X	1.00007	1	1.00013	0.0341239
TMTC3	1.13239	1.01308	1.26574	0.0286106
TMX3	1.03683	1.01179	1.06248	0.00372848
TNC	1.00107	1.00017	1.00197	0.0194761
TNFAIP3	1.01312	1.00001	1.02641	0.0498984
TNFRSF10B	1.0151	1.00239	1.02799	0.0197936
TNFRSF11A	1.22284	1.0536	1.41927	0.00812373
TNFRSF12A	1.00482	1.00156	1.00809	0.00369747
TNFRSF14	1.014	1.00098	1.0272	0.034987
TNFRSF25	1.03919	1.01329	1.06576	0.00283301
TNFRSF6B	1.03096	1.0079	1.05455	0.00823891
TNFSF4	1.10406	1.00307	1.21522	0.0431172
TNNC2	1.09617	1.03387	1.16222	0.00210038
TNNI1	1.02571	1.0131	1.03848	5.79e-05
TNNI2	1.0642	1.02851	1.10113	0.000349626
TOMM5	1.01	1.003	1.01706	0.00507529
TONSL	1.09002	1.00125	1.18667	0.046731
TOP2A	1.00539	1.00039	1.01043	0.0347436
TOP3A	1.0725	1.03552	1.11081	9.27e-05
TOPBP1	1.03177	1.0005	1.06401	0.0464244
TOR1B	1.04469	1.00318	1.08793	0.0345748
TOR4A	1.09795	1.01408	1.18876	0.0211733
TP53I11	1.00958	1.00134	1.0179	0.0226575
TP53TG3C	1.70922	1.2276	2.3798	0.00150212
TP53TG3D	1.25379	1.04267	1.50765	0.016211
TPBG	1.0393	1.00312	1.07678	0.0329806
TPD52L2	1.01165	1.00016	1.02327	0.0469621
TPM2	1.00233	1.00012	1.00454	0.0386232
TPM3	1.00305	1.00041	1.0057	0.0234143
TPM4	1.0015	1.00015	1.00285	0.0294434
TPRXL	1.87863	1.09477	3.22372	0.0221022
TPX2	1.01513	1.00219	1.02823	0.02181
TRA2A	1.0049	1.00007	1.00974	0.0466359
TRA2B	1.00715	1.00066	1.01368	0.0306967
TRABD2B	1.44891	1.00821	2.08225	0.0450524
TRAF2	1.11223	1.03581	1.19429	0.00340231
TRAM2	1.06326	1.02149	1.10673	0.00269868
TRAPPC3	1.01408	1.00033	1.02801	0.0446467
TREML2	1.27324	1.00301	1.61626	0.0471783
TRIAP1	1.02641	1.00417	1.04913	0.0196564
TRIM50	4.87404	1.307	18.1763	0.0183417
TRIM56	1.04972	1.00179	1.09993	0.0418413
TRIM58	2.10117	1.05205	4.19647	0.035401
TRIM71	3.6798	1.95428	6.92885	5.46e-05
TRIML2	1.54286	1.02672	2.31846	0.036899
TRIP13	1.08212	1.02222	1.14552	0.00659791
TRMT10C	1.04707	1.00962	1.0859	0.013314
TROAP	1.02863	1.00368	1.0542	0.024249
TRPM7	1.10091	1.02159	1.18639	0.0117385
TRPV2	1.03304	1.00289	1.0641	0.0314751
TRPV4	1.12345	1.03603	1.21825	0.00485806
TSHZ2	1.15003	1.04295	1.26811	0.00505859
TSLP	1.1446	1.01398	1.29204	0.0289244
TSPAN18	1.01914	1.00821	1.03019	0.000567999
TSPAN9	1.03351	1.01355	1.05385	0.000923507
TTC16	2.6177	1.15187	5.94892	0.0215888
TTC39B	1.21193	1.01517	1.44683	0.0334605
TTC6	5.05796	2.15225	11.8866	0.000200634
TTK	1.07681	1.02572	1.13045	0.00284534
TUBA1C	1.00267	1.00031	1.00503	0.0265937
TUBB6	1.00622	1.00072	1.01175	0.0267237
TUBB8	2.82075	1.30726	6.0865	0.00822285
TULP3	1.04397	1.0214	1.06704	0.000114271
TVP23B	1.02597	1.0073	1.04497	0.00620056
TWISTNB	1.11531	1.04106	1.19487	0.00190544
TXLNA	1.03755	1.01341	1.06227	0.0021483
TXN	1.00463	1.00153	1.00775	0.00343493
TXNDC5	1.00944	1.00212	1.01682	0.0114024
TXNL1	1.02543	1.00483	1.04646	0.0152917
TXNRD1	1.01284	1.00433	1.02143	0.00304765
TYMP	1.00469	1.00036	1.00904	0.0335946
TYMS	1.00908	1.00253	1.01568	0.00650802
UAP1	1.01045	1.00216	1.01881	0.013432
UBA6	1.04464	1.00426	1.08664	0.0299182
UBASH3B	1.13887	1.05302	1.23172	0.00114586
UBE2B	1.00989	1.00184	1.018	0.0159287
UBE2C	1.00678	1.00195	1.01163	0.0058981
UBE2K	1.01747	1.00412	1.031	0.0101542
UBE2R2	1.02863	1.00135	1.05664	0.0395413
UBE2S	1.00534	1.00104	1.00967	0.0148557
UBE2T	1.01404	1.00343	1.02477	0.00940155
UBE2Z	1.01939	1.00183	1.03726	0.0302806
UBE3A	1.04289	1.00588	1.08126	0.0227322
UBP1	1.02204	1.00199	1.0425	0.0310264
UCK2	1.04215	1.008	1.07745	0.0151607
UCP3	1.20666	1.00438	1.44967	0.044788
UFD1L	1.01032	1.00122	1.01951	0.026086
UGDH	1.02569	1.0045	1.04733	0.0172201
UHRF2	1.0533	1.01697	1.09093	0.00373996
ULBP2	1.10384	1.002	1.21603	0.0454552
UMODL1	2.66576	1.43866	4.93952	0.0018348
UMPS	1.04801	1.01112	1.08625	0.0103318
UNC45B	1.96289	1.35474	2.84403	0.000364202
UNG	1.02255	1.00609	1.03927	0.00706381
UPK3BL	1.00471	1.00122	1.00822	0.0081993
UPP1	1.00512	1.0008	1.00945	0.0200541
URB2	1.13325	1.0037	1.27953	0.0434339
USP14	1.03533	1.00618	1.06534	0.0171932
USP15	1.02539	1.00127	1.05009	0.0389829
USP39	1.0284	1.00175	1.05577	0.0365522
UTP11L	1.03758	1.0074	1.06867	0.0143079
UTP20	1.28478	1.09753	1.50399	0.00182203
UTP3	1.06216	1.01766	1.10859	0.00574793
UXT	1.01071	1.0019	1.0196	0.017089
VANGL1	1.1788	1.02146	1.36036	0.0244189
VASP	1.00951	1.00015	1.01896	0.0464641
VAX1	1.02456	1.00309	1.04649	0.0247179
VCAM1	1.01013	1.00302	1.01729	0.00516501
VCL	1.02308	1.00314	1.04342	0.023107
VCP	1.00901	1.00139	1.01669	0.0203749
VDR	1.1119	1.00804	1.22646	0.033997
VGLL4	1.01021	1.00132	1.01918	0.0242732
VIM	1.00011	1	1.00021	0.0497503
VMP1	1.00457	1.00164	1.00751	0.00225334
VPS37B	1.00874	1.00361	1.0139	0.000820149
VRK1	1.05222	1.01907	1.08645	0.00182802
VSIG4	1.00283	1.00015	1.00552	0.0385086
WBP5	1.00643	1.00124	1.01165	0.0150698
WDR1	1.00454	1.00041	1.00869	0.0313276
WDR12	1.02749	1.00618	1.04924	0.0112119
WDR19	1.02388	1.00305	1.04514	0.0243987
WDR36	1.14562	1.02432	1.28128	0.017277
WDR4	1.14605	1.04296	1.25933	0.00458999
WDR43	1.06969	1.02421	1.1172	0.00237573
WDR46	1.01816	1.00131	1.0353	0.0345608
WDR5	1.0306	1.00615	1.05565	0.0138919
WDR62	1.0684	1.00507	1.13571	0.0338096
WDR77	1.04838	1.01757	1.08012	0.00190688
WEE1	1.01901	1.00527	1.03294	0.0065603
WISP3	7.32241	2.84096	18.8731	3.77e-05
WNK4	1.1502	1.03126	1.28286	0.0119858
WNT6	1.71825	1.1505	2.56617	0.00816926
WRAP53	1.07501	1.02726	1.12498	0.00180601
WWC3	1.09889	1.00881	1.19702	0.030696
XBP1	1.0099	1.00134	1.01854	0.0232642
YARS	1.02151	1.00553	1.03775	0.00814745
YBX3	1.00578	1.00165	1.00992	0.00599351
YME1L1	1.01691	1.0018	1.03224	0.0281364
YRDC	1.07116	1.01768	1.12744	0.0085158
YTHDF2	1.02973	1.00945	1.05043	0.00389884
YTHDF3	1.0351	1.00156	1.06977	0.040125
YY1	1.03695	1.00274	1.07233	0.0340426
YY2	1.26236	1.03413	1.54096	0.0220333
ZBBX	1.02723	1.0073	1.04755	0.00718795
ZBTB12	1.0406	1.00007	1.08277	0.0496071
ZBTB2	1.17289	1.04969	1.31054	0.00485447
ZBTB34	1.3508	1.12628	1.62009	0.00118647
ZBTB46	1.13133	1.02017	1.25461	0.0193706
ZC3H7A	1.03472	1.00223	1.06827	0.0360171
ZC3HAV1	1.04364	1.00244	1.08652	0.0376505
ZCCHC6	1.07851	1.02168	1.13849	0.00620805
ZCCHC8	1.04716	1.01979	1.07526	0.000648837
ZDHHC5	1.02699	1.00827	1.04607	0.00454874
ZFAT	1.09171	1.0143	1.17503	0.0193683
ZFP69B	1.20271	1.01774	1.4213	0.0302832
ZIC1	1.01012	1.00506	1.0152	8.53e-05
ZIC4	1.10398	1.04574	1.16548	0.000347451
ZMYND19	1.02786	1.00453	1.05173	0.0189718
ZNF121	1.03502	1.00731	1.0635	0.0129215
ZNF124	1.16554	1.00102	1.35711	0.0484817
ZNF140	1.03381	1.00222	1.06639	0.035717
ZNF232	1.07159	1.01042	1.13647	0.0211347
ZNF26	1.0855	1.00527	1.17213	0.036245
ZNF286B	1.09462	1.0075	1.18927	0.0326351
ZNF330	1.04103	1.0023	1.08124	0.0376212
ZNF35	1.24604	1.04806	1.48142	0.0127125
ZNF367	1.07262	1.01466	1.13388	0.0133767
ZNF436	1.01806	1.00429	1.03203	0.0100055
ZNF492	1.57305	1.05187	2.35245	0.0273666
ZNF560	1.08222	1.01165	1.15772	0.0216426
ZNF618	1.13443	1.06843	1.20451	3.72e-05
ZNF697	1.21664	1.04542	1.4159	0.0112792
ZNF729	1.8695	1.02564	3.40766	0.0410905
ZNF732	3.39203	1.54913	7.42731	0.002254
ZNF850	1.5426	1.08064	2.20203	0.0169834
ZWILCH	1.06605	1.01416	1.12059	0.0119929
ZWINT	1.01444	1.00031	1.02876	0.0450759
ZYX	1.00311	1.00071	1.00552	0.010954

## Sheet: 31 Biomarkers
31 Biomarkers
SAMD11
ESPN
TRABD2B
SNTG2
GEN1
MSH2
PDCD1
HSPBAP1
RASA2
WDR19
CLOCK
LEF1
TCF7
IL17B
ICA1
FREM1
RPS6
MSMP
ANKRD20A4
CNTRL
ZBTB34
SET
DDX31
LARP4B
FOXN4
ZCCHC8
DACH1
ISL2
ADAMTS7
FLII
ARHGEF1
