# Supplementary material for: Comprehensive development and validation of gene signature for predicting survival in patients with glioblastoma
Source: Front Genet. 2022 Aug 10;13:900911. doi: 10.3389/fgene.2022.900911 (PMC9399759; doi:10.3389/fgene.2022.900911)
Supplement: Supplementary file 2 [file Table3.XLSX]

## Sheet: geneCoef new
Gene	Coef
SAMD11	0.0038701
ESPN	0.00180431
SNTG2	0.00162585
MSH2	0.0479416
WDR19	0.0011544
CLOCK	0.0222636
TCF7	0.00725957
ICA1	0.00455374
FREM1	0.00863027
RPS6	0.000148461
MSMP	0.000965666
DDX31	0.0291755
FOXN4	0.0345771
ZCCHC8	0.0365892
DACH1	0.0309612
FLII	0.00221237
ARHGEF1	0.000282902
